# Supplementary material for: Aerobic addition of secondary phosphine oxides to vinyl sulfides: a shortcut to 1-hydroxy-2-(organosulfanyl)ethyl(diorganyl)phosphine oxides
Source: Beilstein J Org Chem. 2015 Oct 23;11:1985–90. doi: 10.3762/bjoc.11.214 (PMC4660992; doi:10.3762/bjoc.11.214)
Supplement: File 2 — CIF file of compound 3d. [file Beilstein_J_Org_Chem-11-1985-s002.cif]

 
data_1 
  
_audit_creation_method            'SHELXL-2014/7' 
_shelx_SHELXL_version_number      '2014/7' 
_chemical_name_systematic         ? 
_chemical_name_common             ? 
_chemical_melting_point           ? 
_chemical_formula_moiety          ? 
_chemical_formula_sum 
 'C24 H27 O2 P S' 
_chemical_formula_weight          410.48 
  
loop_ 
 _atom_type_symbol 
 _atom_type_description 
 _atom_type_scat_dispersion_real 
 _atom_type_scat_dispersion_imag 
 _atom_type_scat_source 
 'C'  'C'   0.0033   0.0016 
 'International Tables Vol C Tables 4.2.6.8 and 6.1.1.4' 
 'H'  'H'   0.0000   0.0000 
 'International Tables Vol C Tables 4.2.6.8 and 6.1.1.4' 
 'O'  'O'   0.0106   0.0060 
 'International Tables Vol C Tables 4.2.6.8 and 6.1.1.4' 
 'P'  'P'   0.1023   0.0942 
 'International Tables Vol C Tables 4.2.6.8 and 6.1.1.4' 
 'S'  'S'   0.1246   0.1234 
 'International Tables Vol C Tables 4.2.6.8 and 6.1.1.4' 
  
_space_group_crystal_system       monoclinic 
_space_group_IT_number            14 
_space_group_name_H-M_alt         'P 21/c' 
_space_group_name_Hall            '-P 2ybc' 
  
_shelx_space_group_comment 
; 
The symmetry employed for this shelxl refinement is uniquely defined 
by the following loop, which should always be used as a source of 
symmetry information in preference to the above space-group names. 
They are only intended as comments. 
; 
  
loop_ 
 _space_group_symop_operation_xyz 
 'x, y, z' 
 '-x, y+1/2, -z+1/2' 
 '-x, -y, -z' 
 'x, -y-1/2, z-1/2' 
  
_cell_length_a                    14.4632(6) 
_cell_length_b                    10.7632(5) 
_cell_length_c                    14.5754(6) 
_cell_angle_alpha                 90 
_cell_angle_beta                  105.3574(13) 
_cell_angle_gamma                 90 
_cell_volume                      2187.94(16) 
_cell_formula_units_Z             4 
_cell_measurement_temperature     296(2) 
_cell_measurement_reflns_used     3503 
_cell_measurement_theta_min       2.38 
_cell_measurement_theta_max       26.34 
  
_exptl_crystal_description        plate 
_exptl_crystal_colour             colourless 
_exptl_crystal_density_meas       ? 
_exptl_crystal_density_method     ? 
_exptl_crystal_density_diffrn     1.246 
_exptl_crystal_F_000              872 
_exptl_transmission_factor_min    ? 
_exptl_transmission_factor_max    ? 
_exptl_crystal_size_max           0.280 
_exptl_crystal_size_mid           0.240 
_exptl_crystal_size_min           0.110 
_exptl_absorpt_coefficient_mu     0.238 
_shelx_estimated_absorpt_T_min    0.936 
_shelx_estimated_absorpt_T_max    0.974 
_exptl_absorpt_correction_type    multi-scan 
_exptl_absorpt_correction_T_min   0.6652 
_exptl_absorpt_correction_T_max   0.7454 
_exptl_absorpt_process_details    SADABS 
_exptl_absorpt_special_details    ? 
_diffrn_ambient_temperature       296(2) 
_diffrn_radiation_wavelength      0.71073 
_diffrn_radiation_type            MoK\a 
_diffrn_source                    ? 
_diffrn_measurement_device_type   'Bruker APEX-II CCD' 
_diffrn_measurement_method        '\f and \w scans' 
_diffrn_detector_area_resol_mean  ? 
_diffrn_reflns_number             12846 
_diffrn_reflns_av_unetI/netI      0.0579 
_diffrn_reflns_av_R_equivalents   0.0546 
_diffrn_reflns_limit_h_min        -17 
_diffrn_reflns_limit_h_max        14 
_diffrn_reflns_limit_k_min        -12 
_diffrn_reflns_limit_k_max        12 
_diffrn_reflns_limit_l_min        -17 
_diffrn_reflns_limit_l_max        16 
_diffrn_reflns_theta_min          2.383 
_diffrn_reflns_theta_max          25.000 
_diffrn_reflns_theta_full         25.000 
_diffrn_measured_fraction_theta_max   0.999 
_diffrn_measured_fraction_theta_full  0.999 
_diffrn_reflns_Laue_measured_fraction_max    0.999 
_diffrn_reflns_Laue_measured_fraction_full   0.999 
_diffrn_reflns_point_group_measured_fraction_max   0.999 
_diffrn_reflns_point_group_measured_fraction_full  0.999 
_reflns_number_total              3856 
_reflns_number_gt                 2419 
_reflns_threshold_expression      'I > 2\s(I)' 
_reflns_Friedel_coverage          0.000 
_reflns_Friedel_fraction_max      . 
_reflns_Friedel_fraction_full     . 
  
_reflns_special_details 
; 
 Reflections were merged by SHELXL according to the crystal 
 class for the calculation of statistics and refinement. 
  
 _reflns_Friedel_fraction is defined as the number of unique 
 Friedel pairs measured divided by the number that would be 
 possible theoretically, ignoring centric projections and 
 systematic absences. 
; 
  
_computing_data_collection        'Bruker APEX2' 
_computing_cell_refinement        'Bruker SAINT' 
_computing_data_reduction         'Bruker SAINT' 
_computing_structure_solution     'SHELXS-97 (Sheldrick 2008)' 
_computing_structure_refinement 'SHELXL-2014/7 (Sheldrick, 2014)' 
_computing_molecular_graphics     'Bruker SHELXTL' 
_computing_publication_material   'Bruker SHELXTL' 
_refine_special_details           ? 
_refine_ls_structure_factor_coef  Fsqd 
_refine_ls_matrix_type            full 
_refine_ls_weighting_scheme       calc 
_refine_ls_weighting_details 
'w=1/[\s^2^(Fo^2^)+(0.0326P)^2^+0.6493P] where P=(Fo^2^+2Fc^2^)/3' 
_atom_sites_solution_primary      ? 
_atom_sites_solution_secondary    ? 
_atom_sites_solution_hydrogens    geom 
_refine_ls_hydrogen_treatment     constr 
_refine_ls_extinction_method      none 
_refine_ls_extinction_coef        . 
_refine_ls_number_reflns          3856 
_refine_ls_number_parameters      254 
_refine_ls_number_restraints      0 
_refine_ls_R_factor_all           0.0901 
_refine_ls_R_factor_gt            0.0448 
_refine_ls_wR_factor_ref          0.1002 
_refine_ls_wR_factor_gt           0.0840 
_refine_ls_goodness_of_fit_ref    1.009 
_refine_ls_restrained_S_all       1.009 
_refine_ls_shift/su_max           0.000 
_refine_ls_shift/su_mean          0.000 
  
loop_ 
 _atom_site_label 
 _atom_site_type_symbol 
 _atom_site_fract_x 
 _atom_site_fract_y 
 _atom_site_fract_z 
 _atom_site_U_iso_or_equiv 
 _atom_site_adp_type 
 _atom_site_occupancy 
 _atom_site_site_symmetry_order 
 _atom_site_calc_flag 
 _atom_site_refinement_flags_posn 
 _atom_site_refinement_flags_adp 
 _atom_site_refinement_flags_occupancy 
 _atom_site_disorder_assembly 
 _atom_site_disorder_group 
C1 C 1.36013(18) 0.3829(3) 0.2721(2) 0.0486(7) Uani 1 1 d . . . . . 
C2 C 1.4378(2) 0.4065(3) 0.3483(2) 0.0704(9) Uani 1 1 d . . . . . 
H2 H 1.4409 0.4800 0.3825 0.085 Uiso 1 1 calc R U . . . 
C3 C 1.5115(2) 0.3203(5) 0.3737(3) 0.0911(13) Uani 1 1 d . . . . . 
H3 H 1.5638 0.3362 0.4253 0.109 Uiso 1 1 calc R U . . . 
C4 C 1.5080(3) 0.2125(4) 0.3239(3) 0.0923(13) Uani 1 1 d . . . . . 
H4 H 1.5578 0.1553 0.3409 0.111 Uiso 1 1 calc R U . . . 
C5 C 1.4315(3) 0.1894(3) 0.2495(3) 0.0889(12) Uani 1 1 d . . . . . 
H5 H 1.4286 0.1153 0.2160 0.107 Uiso 1 1 calc R U . . . 
C6 C 1.3578(2) 0.2740(3) 0.2227(2) 0.0701(9) Uani 1 1 d . . . . . 
H6 H 1.3062 0.2572 0.1707 0.084 Uiso 1 1 calc R U . . . 
C7 C 1.16041(17) 0.4094(2) 0.2029(2) 0.0467(7) Uani 1 1 d . . . . . 
H7A H 1.1465 0.3904 0.1355 0.056 Uiso 1 1 calc R U . . . 
H7B H 1.1674 0.3317 0.2377 0.056 Uiso 1 1 calc R U . . . 
C8 C 1.07947(17) 0.4839(2) 0.22234(19) 0.0409(6) Uani 1 1 d . . . . . 
H8 H 1.0953 0.5035 0.2904 0.049 Uiso 1 1 calc R U . . . 
C9 C 0.88924(17) 0.4878(2) 0.24688(17) 0.0401(6) Uani 1 1 d . . . . . 
H9A H 0.9055 0.5752 0.2469 0.048 Uiso 1 1 calc R U . . . 
H9B H 0.8227 0.4782 0.2113 0.048 Uiso 1 1 calc R U . . . 
C10 C 0.9016(3) 0.4443(3) 0.3484(2) 0.0758(10) Uani 1 1 d . . . . . 
H10A H 0.8762 0.3607 0.3468 0.091 Uiso 1 1 calc R U . . . 
H10B H 0.9697 0.4402 0.3797 0.091 Uiso 1 1 calc R U . . . 
C11 C 0.8542(2) 0.5240(3) 0.40753(19) 0.0503(7) Uani 1 1 d . . . . . 
C12 C 0.8989(2) 0.6275(3) 0.4543(2) 0.0618(8) Uani 1 1 d . . . . . 
H12 H 0.9576 0.6523 0.4455 0.074 Uiso 1 1 calc R U . . . 
C13 C 0.8582(3) 0.6952(3) 0.5139(2) 0.0746(10) Uani 1 1 d . . . . . 
H13 H 0.8903 0.7637 0.5462 0.090 Uiso 1 1 calc R U . . . 
C14 C 0.7713(3) 0.6619(4) 0.5256(2) 0.0799(11) Uani 1 1 d . . . . . 
H14 H 0.7435 0.7078 0.5653 0.096 Uiso 1 1 calc R U . . . 
C15 C 0.7255(3) 0.5610(4) 0.4789(3) 0.0798(11) Uani 1 1 d . . . . . 
H15 H 0.6661 0.5378 0.4866 0.096 Uiso 1 1 calc R U . . . 
C16 C 0.7663(2) 0.4933(3) 0.4204(2) 0.0657(9) Uani 1 1 d . . . . . 
H16 H 0.7337 0.4248 0.3886 0.079 Uiso 1 1 calc R U . . . 
C17 C 0.92111(18) 0.4160(2) 0.06260(18) 0.0450(7) Uani 1 1 d . . . . . 
H17A H 0.8999 0.5010 0.0483 0.054 Uiso 1 1 calc R U . . . 
H17B H 0.9737 0.4012 0.0343 0.054 Uiso 1 1 calc R U . . . 
C18 C 0.83822(19) 0.3282(3) 0.01606(19) 0.0507(7) Uani 1 1 d . . . . . 
H18A H 0.8232 0.3376 -0.0525 0.061 Uiso 1 1 calc R U . . . 
H18B H 0.8585 0.2431 0.0313 0.061 Uiso 1 1 calc R U . . . 
C19 C 0.74948(19) 0.3528(3) 0.04827(19) 0.0452(7) Uani 1 1 d . . . . . 
C20 C 0.6991(2) 0.4630(3) 0.0249(2) 0.0603(8) Uani 1 1 d . . . . . 
H20 H 0.7173 0.5193 -0.0155 0.072 Uiso 1 1 calc R U . . . 
C21 C 0.6225(2) 0.4899(3) 0.0609(3) 0.0763(10) Uani 1 1 d . . . . . 
H21 H 0.5900 0.5648 0.0456 0.092 Uiso 1 1 calc R U . . . 
C22 C 0.5938(2) 0.4066(4) 0.1193(3) 0.0818(11) Uani 1 1 d . . . . . 
H22 H 0.5418 0.4248 0.1433 0.098 Uiso 1 1 calc R U . . . 
C23 C 0.6420(2) 0.2971(3) 0.1419(2) 0.0715(10) Uani 1 1 d . . . . . 
H23 H 0.6227 0.2404 0.1813 0.086 Uiso 1 1 calc R U . . . 
C24 C 0.7189(2) 0.2703(3) 0.1067(2) 0.0573(8) Uani 1 1 d . . . . . 
H24 H 0.7510 0.1952 0.1226 0.069 Uiso 1 1 calc R U . . . 
O1 O 1.06832(14) 0.59706(15) 0.17016(13) 0.0502(5) Uani 1 1 d . . . . . 
H1 H 1.0550 0.6531 0.2025 0.075 Uiso 1 1 calc R U . . . 
O2 O 0.97674(13) 0.26623(15) 0.21947(13) 0.0491(5) Uani 1 1 d . . . . . 
P1 P 0.96492(5) 0.39952(6) 0.18971(5) 0.03774(19) Uani 1 1 d . . . . . 
S1 S 1.27029(5) 0.49816(7) 0.23943(6) 0.0580(2) Uani 1 1 d . . . . . 
  
loop_ 
 _atom_site_aniso_label 
 _atom_site_aniso_U_11 
 _atom_site_aniso_U_22 
 _atom_site_aniso_U_33 
 _atom_site_aniso_U_23 
 _atom_site_aniso_U_13 
 _atom_site_aniso_U_12 
C1 0.0405(16) 0.0610(19) 0.0472(17) -0.0006(15) 0.0167(14) -0.0044(14) 
C2 0.0509(19) 0.093(3) 0.064(2) -0.006(2) 0.0097(16) -0.019(2) 
C3 0.043(2) 0.127(4) 0.092(3) 0.027(3) -0.0039(19) -0.012(2) 
C4 0.053(2) 0.103(3) 0.124(4) 0.045(3) 0.027(2) 0.014(2) 
C5 0.069(3) 0.079(3) 0.118(3) -0.001(2) 0.022(2) 0.019(2) 
C6 0.055(2) 0.074(2) 0.075(2) -0.010(2) 0.0063(17) 0.0134(18) 
C7 0.0430(15) 0.0414(15) 0.0569(18) -0.0051(14) 0.0154(13) -0.0015(13) 
C8 0.0493(16) 0.0323(15) 0.0450(16) 0.0016(12) 0.0194(13) 0.0020(12) 
C9 0.0431(15) 0.0384(15) 0.0413(16) 0.0032(12) 0.0156(12) 0.0048(12) 
C10 0.103(3) 0.080(2) 0.056(2) 0.0205(18) 0.0431(19) 0.041(2) 
C11 0.0646(19) 0.0527(19) 0.0382(17) 0.0139(15) 0.0218(14) 0.0165(16) 
C12 0.068(2) 0.060(2) 0.058(2) 0.0177(18) 0.0193(17) 0.0007(17) 
C13 0.114(3) 0.053(2) 0.049(2) 0.0007(17) 0.008(2) 0.004(2) 
C14 0.122(3) 0.073(3) 0.059(2) 0.008(2) 0.050(2) 0.030(2) 
C15 0.087(3) 0.080(3) 0.092(3) 0.010(2) 0.059(2) 0.008(2) 
C16 0.074(2) 0.056(2) 0.070(2) -0.0038(17) 0.0251(18) -0.0059(18) 
C17 0.0516(16) 0.0417(15) 0.0475(17) 0.0017(13) 0.0231(13) 0.0006(13) 
C18 0.0607(18) 0.0489(17) 0.0453(17) -0.0057(14) 0.0190(15) -0.0056(15) 
C19 0.0427(16) 0.0499(17) 0.0403(17) -0.0032(14) 0.0062(13) -0.0034(14) 
C20 0.0560(19) 0.065(2) 0.057(2) 0.0113(17) 0.0092(16) 0.0027(17) 
C21 0.061(2) 0.072(2) 0.091(3) 0.011(2) 0.011(2) 0.0203(19) 
C22 0.057(2) 0.094(3) 0.102(3) 0.002(2) 0.033(2) 0.011(2) 
C23 0.064(2) 0.071(2) 0.086(3) 0.007(2) 0.0323(19) -0.0050(19) 
C24 0.0575(19) 0.0497(18) 0.068(2) 0.0029(16) 0.0226(16) 0.0002(15) 
O1 0.0696(13) 0.0319(10) 0.0572(12) -0.0001(10) 0.0309(10) -0.0005(10) 
O2 0.0609(12) 0.0307(10) 0.0609(13) 0.0084(9) 0.0254(10) 0.0040(9) 
P1 0.0441(4) 0.0301(3) 0.0435(4) 0.0030(3) 0.0194(3) 0.0012(3) 
S1 0.0484(4) 0.0488(4) 0.0775(6) -0.0093(4) 0.0181(4) -0.0075(4) 
  
_geom_special_details 
; 
 All esds (except the esd in the dihedral angle between two l.s. planes) 
 are estimated using the full covariance matrix.  The cell esds are taken 
 into account individually in the estimation of esds in distances, angles 
 and torsion angles; correlations between esds in cell parameters are only 
 used when they are defined by crystal symmetry.  An approximate (isotropic) 
 treatment of cell esds is used for estimating esds involving l.s. planes. 
; 
  
loop_ 
 _geom_bond_atom_site_label_1 
 _geom_bond_atom_site_label_2 
 _geom_bond_distance 
 _geom_bond_site_symmetry_2 
 _geom_bond_publ_flag 
C1 C6 1.371(4) . ? 
C1 C2 1.378(4) . ? 
C1 S1 1.768(3) . ? 
C2 C3 1.387(5) . ? 
C2 H2 0.9300 . ? 
C3 C4 1.363(5) . ? 
C3 H3 0.9300 . ? 
C4 C5 1.351(5) . ? 
C4 H4 0.9300 . ? 
C5 C6 1.378(4) . ? 
C5 H5 0.9300 . ? 
C6 H6 0.9300 . ? 
C7 C8 1.507(3) . ? 
C7 S1 1.810(2) . ? 
C7 H7A 0.9700 . ? 
C7 H7B 0.9700 . ? 
C8 O1 1.422(3) . ? 
C8 P1 1.838(3) . ? 
C8 H8 0.9800 . ? 
C9 C10 1.517(4) . ? 
C9 P1 1.810(2) . ? 
C9 H9A 0.9700 . ? 
C9 H9B 0.9700 . ? 
C10 C11 1.503(4) . ? 
C10 H10A 0.9700 . ? 
C10 H10B 0.9700 . ? 
C11 C16 1.374(4) . ? 
C11 C12 1.375(4) . ? 
C12 C13 1.380(4) . ? 
C12 H12 0.9300 . ? 
C13 C14 1.361(5) . ? 
C13 H13 0.9300 . ? 
C14 C15 1.357(5) . ? 
C14 H14 0.9300 . ? 
C15 C16 1.368(4) . ? 
C15 H15 0.9300 . ? 
C16 H16 0.9300 . ? 
C17 C18 1.536(3) . ? 
C17 P1 1.801(3) . ? 
C17 H17A 0.9700 . ? 
C17 H17B 0.9700 . ? 
C18 C19 1.502(3) . ? 
C18 H18A 0.9700 . ? 
C18 H18B 0.9700 . ? 
C19 C24 1.382(4) . ? 
C19 C20 1.386(4) . ? 
C20 C21 1.377(4) . ? 
C20 H20 0.9300 . ? 
C21 C22 1.374(5) . ? 
C21 H21 0.9300 . ? 
C22 C23 1.365(4) . ? 
C22 H22 0.9300 . ? 
C23 C24 1.373(4) . ? 
C23 H23 0.9300 . ? 
C24 H24 0.9300 . ? 
O1 H1 0.8200 . ? 
O2 P1 1.4954(17) . ? 
  
loop_ 
 _geom_angle_atom_site_label_1 
 _geom_angle_atom_site_label_2 
 _geom_angle_atom_site_label_3 
 _geom_angle 
 _geom_angle_site_symmetry_1 
 _geom_angle_site_symmetry_3 
 _geom_angle_publ_flag 
C6 C1 C2 118.8(3) . . ? 
C6 C1 S1 123.0(2) . . ? 
C2 C1 S1 118.1(2) . . ? 
C1 C2 C3 119.8(3) . . ? 
C1 C2 H2 120.1 . . ? 
C3 C2 H2 120.1 . . ? 
C4 C3 C2 120.6(4) . . ? 
C4 C3 H3 119.7 . . ? 
C2 C3 H3 119.7 . . ? 
C5 C4 C3 119.5(4) . . ? 
C5 C4 H4 120.3 . . ? 
C3 C4 H4 120.3 . . ? 
C4 C5 C6 120.9(4) . . ? 
C4 C5 H5 119.6 . . ? 
C6 C5 H5 119.5 . . ? 
C1 C6 C5 120.4(3) . . ? 
C1 C6 H6 119.8 . . ? 
C5 C6 H6 119.8 . . ? 
C8 C7 S1 109.21(18) . . ? 
C8 C7 H7A 109.8 . . ? 
S1 C7 H7A 109.8 . . ? 
C8 C7 H7B 109.8 . . ? 
S1 C7 H7B 109.8 . . ? 
H7A C7 H7B 108.3 . . ? 
O1 C8 C7 109.8(2) . . ? 
O1 C8 P1 108.54(17) . . ? 
C7 C8 P1 112.34(17) . . ? 
O1 C8 H8 108.7 . . ? 
C7 C8 H8 108.7 . . ? 
P1 C8 H8 108.7 . . ? 
C10 C9 P1 110.96(18) . . ? 
C10 C9 H9A 109.4 . . ? 
P1 C9 H9A 109.4 . . ? 
C10 C9 H9B 109.4 . . ? 
P1 C9 H9B 109.4 . . ? 
H9A C9 H9B 108.0 . . ? 
C11 C10 C9 115.4(2) . . ? 
C11 C10 H10A 108.4 . . ? 
C9 C10 H10A 108.4 . . ? 
C11 C10 H10B 108.4 . . ? 
C9 C10 H10B 108.4 . . ? 
H10A C10 H10B 107.5 . . ? 
C16 C11 C12 117.2(3) . . ? 
C16 C11 C10 121.4(3) . . ? 
C12 C11 C10 121.4(3) . . ? 
C11 C12 C13 121.2(3) . . ? 
C11 C12 H12 119.4 . . ? 
C13 C12 H12 119.4 . . ? 
C14 C13 C12 120.1(3) . . ? 
C14 C13 H13 120.0 . . ? 
C12 C13 H13 120.0 . . ? 
C15 C14 C13 119.5(3) . . ? 
C15 C14 H14 120.3 . . ? 
C13 C14 H14 120.3 . . ? 
C14 C15 C16 120.3(3) . . ? 
C14 C15 H15 119.8 . . ? 
C16 C15 H15 119.8 . . ? 
C15 C16 C11 121.6(3) . . ? 
C15 C16 H16 119.2 . . ? 
C11 C16 H16 119.2 . . ? 
C18 C17 P1 114.50(18) . . ? 
C18 C17 H17A 108.6 . . ? 
P1 C17 H17A 108.6 . . ? 
C18 C17 H17B 108.6 . . ? 
P1 C17 H17B 108.6 . . ? 
H17A C17 H17B 107.6 . . ? 
C19 C18 C17 112.7(2) . . ? 
C19 C18 H18A 109.1 . . ? 
C17 C18 H18A 109.1 . . ? 
C19 C18 H18B 109.1 . . ? 
C17 C18 H18B 109.1 . . ? 
H18A C18 H18B 107.8 . . ? 
C24 C19 C20 117.9(3) . . ? 
C24 C19 C18 121.3(3) . . ? 
C20 C19 C18 120.7(3) . . ? 
C21 C20 C19 120.7(3) . . ? 
C21 C20 H20 119.7 . . ? 
C19 C20 H20 119.7 . . ? 
C22 C21 C20 120.3(3) . . ? 
C22 C21 H21 119.9 . . ? 
C20 C21 H21 119.9 . . ? 
C23 C22 C21 119.6(3) . . ? 
C23 C22 H22 120.2 . . ? 
C21 C22 H22 120.2 . . ? 
C22 C23 C24 120.2(3) . . ? 
C22 C23 H23 119.9 . . ? 
C24 C23 H23 119.9 . . ? 
C23 C24 C19 121.2(3) . . ? 
C23 C24 H24 119.4 . . ? 
C19 C24 H24 119.4 . . ? 
C8 O1 H1 109.5 . . ? 
O2 P1 C17 112.01(11) . . ? 
O2 P1 C9 113.98(11) . . ? 
C17 P1 C9 109.33(12) . . ? 
O2 P1 C8 111.90(11) . . ? 
C17 P1 C8 105.37(12) . . ? 
C9 P1 C8 103.59(12) . . ? 
C1 S1 C7 103.54(13) . . ? 
  
_refine_diff_density_max    0.204 
_refine_diff_density_min   -0.192 
_refine_diff_density_rms    0.040 
  
_shelx_res_file 
; 
  
    1.res created by SHELXL-2014/7 
  
  
TITL 1 in P2(1)/c 
CELL 0.71073  14.46320  10.76320  14.57540  90.0000 105.3574  90.0000 
ZERR    4.00   0.00060   0.00050   0.00060   0.0000   0.0013   0.0000 
LATT  1 
SYMM -X, 0.5+Y, 0.5-Z 
SFAC C H O P S 
UNIT 96 108 8 4 4 
OMIT -3 50 
L.S. 15 
ACTA 
BOND $H 
FMAP 2 
PLAN 10 
SIZE 0.11 0.24 0.28 
TEMP 23.000 
WGHT    0.032600    0.649300 
FVAR       0.13903 
MOLE   1 
C1    1    1.360125    0.382888    0.272088    11.00000    0.04047    0.06104 = 
         0.04722   -0.00064    0.01673   -0.00445 
C2    1    1.437836    0.406511    0.348281    11.00000    0.05088    0.09343 = 
         0.06382   -0.00597    0.00968   -0.01852 
AFIX  43 
H2    2    1.440864    0.479999    0.382511    11.00000   -1.20000 
AFIX   0 
C3    1    1.511516    0.320310    0.373737    11.00000    0.04260    0.12673 = 
         0.09168    0.02690   -0.00387   -0.01187 
AFIX  43 
H3    2    1.563798    0.336233    0.425295    11.00000   -1.20000 
AFIX   0 
C4    1    1.507977    0.212493    0.323871    11.00000    0.05269    0.10256 = 
         0.12382    0.04515    0.02712    0.01366 
AFIX  43 
H4    2    1.557799    0.155312    0.340899    11.00000   -1.20000 
AFIX   0 
C5    1    1.431525    0.189384    0.249530    11.00000    0.06904    0.07878 = 
         0.11755   -0.00126    0.02232    0.01873 
AFIX  43 
H5    2    1.428588    0.115331    0.216002    11.00000   -1.20000 
AFIX   0 
C6    1    1.357805    0.274042    0.222678    11.00000    0.05461    0.07449 = 
         0.07489   -0.01009    0.00631    0.01338 
AFIX  43 
H6    2    1.306154    0.257226    0.170707    11.00000   -1.20000 
AFIX   0 
C7    1    1.160406    0.409378    0.202885    11.00000    0.04301    0.04139 = 
         0.05687   -0.00515    0.01536   -0.00153 
AFIX  23 
H7A   2    1.146513    0.390427    0.135544    11.00000   -1.20000 
H7B   2    1.167424    0.331655    0.237739    11.00000   -1.20000 
AFIX   0 
C8    1    1.079473    0.483909    0.222341    11.00000    0.04927    0.03231 = 
         0.04503    0.00162    0.01943    0.00198 
AFIX  13 
H8    2    1.095262    0.503458    0.290397    11.00000   -1.20000 
AFIX   0 
C9    1    0.889243    0.487770    0.246883    11.00000    0.04305    0.03838 = 
         0.04130    0.00316    0.01556    0.00478 
AFIX  23 
H9A   2    0.905522    0.575199    0.246913    11.00000   -1.20000 
H9B   2    0.822727    0.478182    0.211297    11.00000   -1.20000 
AFIX   0 
C10   1    0.901618    0.444291    0.348428    11.00000    0.10325    0.08034 = 
         0.05645    0.02047    0.04309    0.04071 
AFIX  23 
H10A  2    0.876193    0.360685    0.346779    11.00000   -1.20000 
H10B  2    0.969663    0.440192    0.379746    11.00000   -1.20000 
AFIX   0 
C11   1    0.854229    0.523964    0.407531    11.00000    0.06464    0.05268 = 
         0.03820    0.01393    0.02180    0.01649 
C12   1    0.898916    0.627481    0.454265    11.00000    0.06835    0.06043 = 
         0.05798    0.01774    0.01928    0.00070 
AFIX  43 
H12   2    0.957581    0.652311    0.445517    11.00000   -1.20000 
AFIX   0 
C13   1    0.858244    0.695202    0.513936    11.00000    0.11402    0.05304 = 
         0.04891    0.00073    0.00779    0.00425 
AFIX  43 
H13   2    0.890299    0.763729    0.546229    11.00000   -1.20000 
AFIX   0 
C14   1    0.771313    0.661855    0.525589    11.00000    0.12199    0.07304 = 
         0.05926    0.00764    0.04963    0.02954 
AFIX  43 
H14   2    0.743477    0.707829    0.565277    11.00000   -1.20000 
AFIX   0 
C15   1    0.725543    0.561002    0.478858    11.00000    0.08676    0.08046 = 
         0.09210    0.00987    0.05851    0.00772 
AFIX  43 
H15   2    0.666131    0.537803    0.486608    11.00000   -1.20000 
AFIX   0 
C16   1    0.766329    0.493302    0.420426    11.00000    0.07373    0.05647 = 
         0.07023   -0.00378    0.02510   -0.00587 
AFIX  43 
H16   2    0.733742    0.424797    0.388627    11.00000   -1.20000 
AFIX   0 
C17   1    0.921107    0.415975    0.062601    11.00000    0.05162    0.04168 = 
         0.04746    0.00168    0.02309    0.00060 
AFIX  23 
H17A  2    0.899896    0.500977    0.048254    11.00000   -1.20000 
H17B  2    0.973716    0.401177    0.034290    11.00000   -1.20000 
AFIX   0 
C18   1    0.838223    0.328217    0.016056    11.00000    0.06074    0.04887 = 
         0.04528   -0.00570    0.01897   -0.00558 
AFIX  23 
H18A  2    0.823193    0.337622   -0.052500    11.00000   -1.20000 
H18B  2    0.858510    0.243063    0.031287    11.00000   -1.20000 
AFIX   0 
C19   1    0.749475    0.352807    0.048268    11.00000    0.04272    0.04987 = 
         0.04030   -0.00316    0.00615   -0.00337 
C20   1    0.699113    0.462993    0.024904    11.00000    0.05601    0.06487 = 
         0.05662    0.01127    0.00918    0.00270 
AFIX  43 
H20   2    0.717272    0.519299   -0.015495    11.00000   -1.20000 
AFIX   0 
C21   1    0.622455    0.489929    0.060911    11.00000    0.06133    0.07159 = 
         0.09068    0.01063    0.01089    0.02027 
AFIX  43 
H21   2    0.589966    0.564831    0.045627    11.00000   -1.20000 
AFIX   0 
C22   1    0.593778    0.406633    0.119305    11.00000    0.05650    0.09404 = 
         0.10160    0.00153    0.03287    0.01063 
AFIX  43 
H22   2    0.541802    0.424781    0.143303    11.00000   -1.20000 
AFIX   0 
C23   1    0.641992    0.297070    0.141916    11.00000    0.06395    0.07137 = 
         0.08641    0.00708    0.03235   -0.00504 
AFIX  43 
H23   2    0.622669    0.240362    0.181288    11.00000   -1.20000 
AFIX   0 
C24   1    0.718900    0.270285    0.106749    11.00000    0.05745    0.04971 = 
         0.06807    0.00287    0.02257    0.00020 
AFIX  43 
H24   2    0.751020    0.195226    0.122569    11.00000   -1.20000 
AFIX   0 
O1    3    1.068321    0.597059    0.170163    11.00000    0.06964    0.03185 = 
         0.05718   -0.00011    0.03092   -0.00054 
AFIX 147 
H1    2    1.055009    0.653149    0.202543    11.00000   -1.50000 
AFIX   0 
O2    3    0.976739    0.266233    0.219471    11.00000    0.06088    0.03071 = 
         0.06086    0.00842    0.02540    0.00403 
P1    4    0.964918    0.399520    0.189708    11.00000    0.04406    0.03009 = 
         0.04352    0.00300    0.01941    0.00121 
S1    5    1.270293    0.498164    0.239432    11.00000    0.04839    0.04879 = 
         0.07751   -0.00934    0.01809   -0.00746 
HKLF 4 
  
REM  1 in P2(1)/c 
REM R1 =  0.0448 for    2419 Fo > 4sig(Fo)  and  0.0901 for all    3856 data 
REM    254 parameters refined using      0 restraints 
  
END 
  
WGHT      0.0325      0.6490 
  
REM Highest difference peak  0.204,  deepest hole -0.192,  1-sigma level  0.040 
Q1    1   0.9370  0.4743  0.2201  11.00000  0.05    0.20 
Q2    1   0.8021  0.5217  0.3881  11.00000  0.05    0.18 
Q3    1   0.9405  0.5193  0.3507  11.00000  0.05    0.17 
Q4    1   1.0393  0.4184  0.2230  11.00000  0.05    0.17 
Q5    1   0.9456  0.3737  0.3959  11.00000  0.05    0.17 
Q6    1   0.7420  0.4225  0.0715  11.00000  0.05    0.16 
Q7    1   0.9268  0.4043  0.1221  11.00000  0.05    0.15 
Q8    1   1.3018  0.2252  0.2287  11.00000  0.05    0.15 
Q9    1   0.8979  0.5538  0.1698  11.00000  0.05    0.14 
Q10   1   0.9601  0.2232  0.1687  11.00000  0.05    0.14 
; 
_shelx_res_checksum    1462 
  
_shelx_hkl_file 
; 
   2   0   0    0.60    0.13 
   2   0   0    0.73    0.09 
  -2   0   0    0.81    0.13 
  -3   0   0   23.71    0.74 
   3   0   0   24.44    0.66 
  -4   0   0    1.59    0.21 
  -4   0   0    1.45    0.28 
  -5   0   0   72.65    1.91 
  -5   0   0   70.96    1.80 
  -6   0   0   62.86    1.66 
  -6   0   0   64.92    1.80 
  -7   0   0    7.74    0.48 
  -7   0   0    7.85    0.63 
  -8   0   0   23.99    0.85 
  -8   0   0   24.86    1.03 
  -9   0   0   49.72    1.42 
  -9   0   0   47.44    1.60 
 -10   0   0   14.43    0.72 
 -10   0   0   16.59    0.92 
 -11   0   0    7.48    0.56 
 -11   0   0    5.44    0.67 
 -12   0   0    0.34    0.37 
 -12   0   0   -0.24    0.46 
 -13   0   0    9.86    0.70 
 -13   0   0   11.43    0.97 
 -14   0   0    0.33    0.59 
 -14   0   0    1.63    0.43 
 -15   0   0    5.67    0.83 
 -15   0   0    7.12    0.95 
 -16   0   0    1.95    0.68 
 -17   0   0    2.96    0.76 
   0  -1   0    0.03    0.05 
   0  -1   0    0.16    0.06 
   0   1   0    0.16    0.07 
   0   1   0    0.15    0.06 
  -1  -1   0    2.41    0.09 
   1  -1   0    2.29    0.14 
  -1  -1   0    2.61    0.16 
   1  -1   0    2.12    0.14 
  -1   1   0    2.29    0.14 
  -1   1   0    2.47    0.15 
   1   1   0    2.34    0.09 
   1   1   0    2.36    0.17 
   2  -1   0   12.82    0.42 
  -2  -1   0   12.79    0.44 
   2  -1   0   13.09    0.43 
  -2   1   0   12.78    0.43 
  -2   1   0   13.90    0.44 
   2   1   0   13.09    0.45 
  -3  -1   0    4.10    0.19 
  -3  -1   0    3.26    0.33 
   3   1   0    3.38    0.19 
  -3   1   0    4.05    0.31 
  -3   1   0    3.75    0.30 
  -4  -1   0   81.65    2.10 
  -4  -1   0   80.89    1.95 
  -4   1   0   83.50    2.09 
   4   1   0   80.71    1.95 
  -4   1   0   81.89    2.06 
  -5  -1   0   88.88    2.30 
  -5  -1   0   88.16    2.13 
  -5   1   0   87.19    2.28 
   5   1   0   89.85    2.13 
  -5   1   0   86.73    2.22 
  -6  -1   0   23.63    0.87 
  -6  -1   0   21.72    0.67 
  -6   1   0   22.58    0.79 
  -6   1   0   21.27    0.86 
  -7  -1   0   18.43    0.86 
  -7  -1   0   18.41    0.62 
  -7   1   0   19.00    0.75 
  -7   1   0   18.96    0.85 
  -8  -1   0   17.61    0.84 
  -8  -1   0   17.47    0.62 
  -8   1   0   17.67    0.86 
  -8   1   0   16.41    0.72 
  -9  -1   0    7.39    0.48 
  -9  -1   0    8.50    0.72 
  -9   1   0    8.05    0.69 
 -10  -1   0   -0.31    0.49 
 -10  -1   0   -0.07    0.28 
 -10   1   0    1.25    0.51 
 -10   1   0    0.11    0.09 
 -11  -1   0    7.13    0.51 
 -11  -1   0    5.91    0.69 
 -11   1   0    5.85    0.57 
 -11   1   0    5.84    0.69 
 -12  -1   0    1.12    0.56 
 -12  -1   0    0.70    0.34 
 -12   1   0   -0.32    0.46 
 -12   1   0    0.51    0.42 
 -13  -1   0    5.89    0.51 
 -13  -1   0    4.58    0.75 
 -13   1   0    6.40    0.62 
 -13   1   0    4.51    0.68 
 -14  -1   0    1.30    0.63 
 -14   1   0    0.62    0.53 
 -14   1   0    0.35    0.43 
 -15  -1   0    0.09    0.55 
 -15   1   0    0.03    0.43 
 -15   1   0    0.57    0.63 
 -16  -1   0   -0.25    0.63 
 -16   1   0    0.33    0.51 
 -16   1   0   -0.07    0.54 
 -17  -1   0   -0.84    0.64 
 -17   1   0   -0.46    0.66 
   0  -2   0  174.51    4.34 
   0  -2   0  189.10    4.33 
   0   2   0  190.41    4.34 
   0   2   0  186.99    4.34 
  -1  -2   0  105.24    2.42 
  -1  -2   0  102.17    2.48 
  -1   2   0  103.81    2.46 
  -1   2   0   99.56    2.48 
   1   2   0  102.44    2.42 
  -2  -2   0   70.96    1.81 
   2  -2   0   68.82    1.81 
  -2  -2   0   74.30    1.68 
  -2   2   0   70.64    1.81 
  -2   2   0   71.99    1.80 
   2   2   0   73.24    1.68 
  -3  -2   0    7.77    0.45 
  -3   2   0    7.96    0.48 
  -3   2   0    7.50    0.43 
  -4  -2   0    3.63    0.38 
  -4   2   0    3.76    0.38 
  -4   2   0    4.76    0.37 
  -5  -2   0   53.37    1.26 
  -5  -2   0   51.76    1.52 
  -5   2   0   52.31    1.47 
  -5   2   0   53.88    1.48 
   5   2   0   51.89    1.26 
  -6  -2   0  149.36    3.56 
  -6  -2   0  152.92    3.84 
  -6   2   0  154.96    3.80 
   6   2   0  152.47    3.56 
  -6   2   0  151.44    3.77 
  -7  -2   0    8.71    0.66 
  -7  -2   0    7.59    0.34 
  -7   2   0    8.40    0.61 
  -7   2   0    7.76    0.58 
   7   2   0    7.72    0.34 
  -8  -2   0    1.87    0.46 
  -8  -2   0    1.09    0.21 
  -8   2   0    1.85    0.44 
  -8   2   0    1.04    0.38 
  -9  -2   0    8.29    0.73 
  -9  -2   0    6.31    0.39 
  -9   2   0    6.19    0.56 
  -9   2   0    6.21    0.59 
 -10  -2   0    0.34    0.24 
 -10  -2   0   -0.51    0.42 
 -10   2   0   -0.51    0.36 
 -10   2   0    0.22    0.48 
 -11  -2   0    4.95    0.66 
 -11  -2   0    5.22    0.39 
 -11   2   0    5.64    0.72 
 -11   2   0    3.75    0.55 
 -12  -2   0   -0.05    0.49 
 -12  -2   0    0.42    0.27 
 -12   2   0    0.49    0.42 
 -12   2   0    0.13    0.47 
 -13  -2   0   -0.02    0.57 
 -13   2   0   -0.69    0.43 
 -13   2   0    0.29    0.45 
 -14  -2   0    0.67    0.57 
 -14   2   0    0.40    0.57 
 -14   2   0   -0.11    0.21 
 -15  -2   0    1.61    0.64 
 -15   2   0    1.85    0.65 
 -15   2   0    1.14    0.42 
 -16  -2   0    0.37    0.58 
 -16   2   0   -0.29    0.63 
 -16   2   0    0.47    0.52 
 -17  -2   0    0.04    0.72 
 -17   2   0    1.28    0.79 
 -17   2   0    0.33    0.71 
   0  -3   0   -0.01    0.26 
   0   3   0   -0.10    0.21 
   1  -3   0    0.33    0.22 
  -1  -3   0    0.55    0.19 
  -1  -3   0    0.47    0.28 
   1   3   0    0.38    0.19 
  -1   3   0    0.25    0.27 
  -2  -3   0   26.47    0.88 
  -2  -3   0   26.83    0.71 
  -2   3   0   26.54    0.88 
   2   3   0   26.93    0.72 
  -3  -3   0   57.39    1.34 
  -3  -3   0   56.69    1.56 
   3   3   0   56.94    1.35 
  -3   3   0   55.64    1.51 
  -3   3   0   53.71    1.54 
  -4  -3   0   47.69    1.39 
  -4   3   0   45.97    1.33 
  -4   3   0   47.01    1.37 
  -5  -3   0   32.50    1.11 
  -5   3   0   32.55    1.08 
  -5   3   0   32.14    1.05 
  -6  -3   0   32.70    1.16 
  -6   3   0   35.62    1.14 
  -6   3   0   32.87    1.13 
  -7  -3   0    0.21    0.39 
  -7   3   0    0.68    0.36 
  -7   3   0    0.41    0.38 
  -8  -3   0   -0.68    0.40 
  -8  -3   0   -0.10    0.10 
  -8  -3   0    0.09    0.11 
  -8   3   0    0.22    0.35 
  -8   3   0   -0.09    0.33 
  -9  -3   0    2.82    0.55 
  -9  -3   0    1.88    0.18 
  -9   3   0    1.38    0.48 
  -9   3   0    1.28    0.45 
 -10  -3   0    3.76    0.28 
 -10  -3   0    2.70    0.57 
 -10   3   0    3.85    0.53 
  10   3   0    3.88    0.32 
 -10   3   0    3.32    0.54 
 -11  -3   0    0.58    0.30 
 -11  -3   0    0.11    0.48 
 -11   3   0    0.83    0.53 
 -11   3   0   -0.29    0.46 
 -12  -3   0    0.76    0.59 
 -12   3   0    0.38    0.47 
 -12   3   0    1.09    0.45 
 -13  -3   0    0.90    0.61 
 -13   3   0    1.00    0.50 
 -13   3   0    1.02    0.52 
 -14  -3   0   -0.31    0.57 
 -14   3   0    0.41    0.58 
 -14   3   0    0.46    0.53 
 -15  -3   0    0.56    0.57 
 -15   3   0    2.84    0.65 
 -15   3   0    2.31    0.61 
 -16  -3   0    0.92    0.67 
 -16   3   0    0.65    0.55 
 -16   3   0   -0.38    0.62 
 -17   3   0   -0.14    0.53 
   0  -4   0   32.89    1.03 
   0   4   0   33.68    1.00 
  -1  -4   0   16.07    0.69 
  -1   4   0   15.73    0.66 
   1   4   0   15.81    0.57 
  -2  -4   0  106.70    2.69 
   2   4   0  104.40    2.57 
  -2   4   0  107.00    2.70 
  -3  -4   0    8.37    0.34 
   3  -4   0    7.26    0.50 
  -3  -4   0    7.35    0.55 
  -3   4   0    8.76    0.58 
   3   4   0    8.62    0.34 
  -4  -4   0    5.12    0.48 
  -4  -4   0    5.62    0.24 
   4   4   0    6.10    0.25 
  -4   4   0    7.19    0.52 
  -4   4   0    6.46    0.52 
  -5  -4   0   35.50    1.20 
  -5   4   0   34.18    1.16 
  -5   4   0   32.78    1.12 
  -6  -4   0   -0.25    0.33 
  -6   4   0    0.23    0.33 
  -6   4   0   -0.16    0.33 
  -7  -4   0   12.28    0.82 
  -7   4   0   10.66    0.77 
  -7   4   0   11.60    0.73 
  -8  -4   0   19.50    0.98 
  -8   4   0   18.80    0.92 
  -8   4   0   19.88    0.96 
  -9  -4   0    0.99    0.47 
  -9   4   0    1.08    0.42 
  -9   4   0    0.76    0.48 
 -10  -4   0    4.76    0.65 
 -10   4   0    4.54    0.61 
 -10   4   0    4.66    0.60 
 -11  -4   0   14.07    1.06 
 -11   4   0   11.92    0.96 
 -11   4   0   13.24    0.95 
 -12  -4   0    0.01    0.55 
 -12   4   0    0.37    0.53 
 -12   4   0   -0.26    0.43 
 -13  -4   0   -1.23    0.45 
 -13   4   0    0.97    0.56 
 -13   4   0   -0.57    0.51 
 -14  -4   0    2.80    0.68 
 -14   4   0    3.71    0.68 
 -14   4   0    4.42    0.72 
 -15  -4   0    2.57    0.70 
 -15   4   0    4.17    0.72 
 -15   4   0    3.63    0.72 
 -16  -4   0    0.52    0.61 
 -16   4   0    0.02    0.62 
 -16   4   0    0.94    0.58 
   0  -5   0   -0.05    0.31 
   0   5   0    0.04    0.27 
  -1  -5   0    0.99    0.37 
   1  -5   0    0.53    0.31 
  -1   5   0    1.00    0.34 
   1   5   0    0.23    0.26 
   2  -5   0    0.14    0.24 
  -2  -5   0   -0.03    0.36 
  -2   5   0    0.23    0.30 
   2   5   0    0.21    0.22 
  -3  -5   0    9.11    0.64 
  -3   5   0    8.45    0.58 
   3   5   0    8.80    0.42 
   4  -5   0    8.62    0.61 
  -4  -5   0    8.90    0.62 
  -4  -5   0    9.27    0.37 
  -4   5   0    9.17    0.62 
   4   5   0    9.38    0.38 
  -5  -5   0    2.64    0.19 
  -5  -5   0    3.80    0.52 
   5  -5   0    2.96    0.44 
   5   5   0    3.15    0.20 
  -5   5   0    2.92    0.45 
  -6  -5   0    1.29    0.47 
  -6   5   0    1.06    0.42 
  -6   5   0    1.26    0.42 
  -7  -5   0    0.30    0.46 
  -7   5   0    0.60    0.40 
  -7   5   0    0.33    0.42 
  -8  -5   0    0.34    0.44 
  -8   5   0    0.15    0.42 
  -8   5   0    0.61    0.45 
  -9  -5   0    0.75    0.50 
  -9   5   0    0.26    0.47 
  -9   5   0   -0.12    0.51 
 -10  -5   0    0.22    0.57 
 -10   5   0    0.32    0.55 
 -10   5   0    1.00    0.50 
 -11  -5   0    3.79    0.66 
 -11   5   0    5.98    0.72 
 -11   5   0    5.12    0.69 
 -12  -5   0   -0.05    0.60 
 -12   5   0   -0.01    0.51 
 -12   5   0   -0.10    0.46 
 -13  -5   0    1.03    0.64 
 -13   5   0    0.56    0.56 
 -13   5   0   -0.53    0.47 
 -14  -5   0    0.31    0.56 
 -14   5   0    0.67    0.57 
 -14   5   0   -0.82    0.55 
 -15  -5   0    0.10    0.65 
 -15   5   0    0.66    0.61 
 -15   5   0    0.62    0.62 
 -16  -5   0    0.91    0.76 
 -16   5   0    0.58    0.64 
 -16   5   0    0.70    0.63 
   0  -6   0   -0.08    0.35 
   0   6   0   -0.28    0.29 
  -1  -6   0   25.23    0.95 
   1  -6   0   18.41    0.86 
   1   6   0   24.01    0.86 
  -1   6   0   23.33    0.88 
  -2  -6   0  117.83    3.08 
  -2   6   0  117.00    3.07 
   2   6   0  118.01    2.94 
  -3  -6   0   35.16    1.27 
  -3   6   0   37.04    1.29 
   3   6   0   36.71    1.07 
  -4  -6   0    0.36    0.37 
   4  -6   0    0.52    0.35 
  -4   6   0    0.25    0.38 
   4   6   0    0.64    0.23 
  -5  -6   0    7.79    0.35 
   5  -6   0    7.33    0.61 
  -5  -6   0    7.55    0.65 
   5   6   0    7.69    0.36 
  -5   6   0    7.35    0.63 
  -6  -6   0    7.73    0.73 
   6  -6   0    7.50    0.67 
  -6   6   0    8.23    0.73 
  -7  -6   0    1.48    0.56 
  -7   6   0    1.63    0.55 
  -8  -6   0   12.71    0.98 
  -8   6   0   13.98    0.96 
  -8   6   0   13.98    0.92 
  -9  -6   0    0.21    0.48 
  -9   6   0    0.24    0.47 
  -9   6   0    0.55    0.56 
 -10  -6   0   -0.12    0.55 
 -10   6   0    0.32    0.51 
 -10   6   0   -0.23    0.46 
 -11  -6   0    3.53    0.71 
 -11   6   0    4.33    0.69 
 -11   6   0    3.39    0.64 
 -12  -6   0    1.88    0.61 
 -12   6   0    1.45    0.57 
 -12   6   0    1.83    0.68 
 -13  -6   0    0.17    0.56 
 -13   6   0    0.01    0.54 
 -13   6   0    0.46    0.55 
 -14  -6   0    1.01    0.68 
 -14   6   0   -0.25    0.56 
 -14   6   0    1.02    0.59 
 -15  -6   0    1.25    0.71 
 -15   6   0    2.51    0.74 
 -15   6   0    2.12    0.71 
   0  -7   0    0.17    0.43 
   0   7   0    0.30    0.38 
   1  -7   0    0.49    0.41 
  -1  -7   0    0.24    0.40 
   1   7   0    0.42    0.34 
  -1   7   0    0.64    0.42 
  -2  -7   0   13.06    0.82 
   2   7   0   12.84    0.67 
  -2   7   0   12.13    0.81 
  -3  -7   0   11.06    0.79 
   3   7   0    9.78    0.57 
  -3   7   0   10.20    0.80 
  -4  -7   0   17.32    0.96 
  -4   7   0   16.97    0.93 
   4   7   0   17.90    0.68 
  -5  -7   0   40.46    1.50 
   5   7   0   40.82    1.12 
  -5   7   0   40.44    1.53 
   6  -7   0   10.58    0.80 
  -6  -7   0   11.14    0.87 
  -6   7   0    8.87    0.78 
   6   7   0   10.22    0.38 
   7  -7   0    6.40    0.70 
  -7  -7   0    6.06    0.69 
  -7   7   0    5.89    0.75 
  -8  -7   0   15.32    0.98 
   8  -7   0   15.16    0.97 
  -8   7   0   14.65    0.99 
   9  -7   0    0.41    0.51 
  -9  -7   0    0.59    0.57 
  -9   7   0    0.83    0.54 
 -10  -7   0    3.00    0.69 
 -10   7   0    3.69    0.63 
 -10   7   0    3.39    0.66 
 -11  -7   0    1.55    0.63 
 -11   7   0    1.29    0.65 
 -11   7   0    1.83    0.61 
 -12  -7   0    0.69    0.62 
 -12   7   0    0.25    0.56 
 -12   7   0   -0.28    0.60 
 -13  -7   0    0.92    0.67 
 -13   7   0    0.48    0.58 
 -13   7   0   -0.57    0.53 
 -14  -7   0    1.22    0.72 
 -14   7   0    1.62    0.72 
 -14   7   0    0.38    0.60 
   0  -8   0   27.48    1.15 
   0   8   0   26.92    1.09 
  -1  -8   0    5.51    0.64 
   1  -8   0    3.54    0.52 
   1   8   0    6.95    0.58 
  -1   8   0    6.03    0.62 
  -2  -8   0    1.41    0.51 
  -2   8   0    1.16    0.45 
   2   8   0    1.66    0.43 
  -3  -8   0   15.71    0.94 
  -3   8   0   12.90    0.86 
   3   8   0   14.27    0.72 
  -4  -8   0    7.62    0.75 
   4   8   0    6.69    0.53 
  -4   8   0    7.50    0.77 
  -5  -8   0    0.31    0.51 
   5   8   0    0.57    0.29 
  -5   8   0    0.94    0.57 
  -6  -8   0    4.82    0.65 
  -6   8   0    5.56    0.75 
   6   8   0    5.32    0.38 
   7  -8   0    0.04    0.43 
  -7  -8   0    0.97    0.57 
  -7   8   0   -0.48    0.49 
  -8  -8   0    2.27    0.58 
   8  -8   0    2.97    0.62 
  -8   8   0    3.34    0.65 
   9  -8   0    1.30    0.56 
  -9  -8   0    1.96    0.57 
  -9   8   0    2.25    0.67 
  10  -8   0   -0.11    0.54 
 -10  -8   0    1.34    0.63 
 -10   8   0    1.28    0.62 
 -11  -8   0    2.44    0.72 
  11  -8   0    3.52    0.68 
 -11   8   0    2.52    0.77 
 -12  -8   0    0.90    0.60 
  12  -8   0    0.49    0.57 
 -12   8   0    0.36    0.58 
 -13  -8   0    1.17    0.71 
 -13   8   0    2.94    0.79 
 -14   8   0    0.48    0.72 
   0  -9   0   -0.30    0.49 
   0   9   0   -0.52    0.45 
  -1  -9   0   -0.25    0.49 
   1  -9   0   -0.11    0.28 
   1   9   0   -0.53    0.42 
  -1   9   0   -0.12    0.47 
  -2  -9   0    1.61    0.58 
   2   9   0    2.54    0.47 
  -2   9   0    1.76    0.58 
  -3  -9   0    6.49    0.73 
  -3   9   0    6.65    0.77 
   3   9   0    6.80    0.59 
  -4  -9   0    9.68    0.85 
  -4   9   0    9.97    0.89 
   4   9   0   10.03    0.64 
   5  -9   0    0.72    0.37 
  -5  -9   0    0.75    0.55 
   5   9   0    0.82    0.33 
  -5   9   0    0.66    0.58 
  -6  -9   0    4.05    0.67 
  -6   9   0    3.43    0.66 
  -7  -9   0    0.19    0.47 
   7  -9   0   -0.07    0.12 
  -7   9   0    0.29    0.61 
   8  -9   0   -0.30    0.18 
  -8  -9   0    0.23    0.55 
  -8   9   0    0.08    0.53 
  -9  -9   0    0.33    0.52 
   9  -9   0    0.07    0.48 
  -9   9   0    1.35    0.63 
  10  -9   0   -0.45    0.55 
 -10  -9   0   -0.13    0.58 
 -10   9   0   -0.07    0.57 
 -11  -9   0   -0.10    0.57 
  11  -9   0   -0.96    0.52 
 -11   9   0    0.35    0.59 
  12  -9   0    0.29    0.61 
 -12  -9   0    1.34    0.70 
 -12   9   0   -0.09    0.67 
  13  -9   0    0.18    0.60 
   0 -10   0   36.30    1.44 
   0  10   0   37.98    1.46 
  -1 -10   0    6.16    0.74 
  -1  10   0    7.12    0.72 
   1  10   0    6.41    0.66 
   2 -10   0    1.64    0.40 
  -2 -10   0    2.33    0.60 
   2  10   0    2.59    0.51 
  -2  10   0    3.02    0.63 
  -3 -10   0    2.19    0.57 
   3 -10   0    4.29    0.65 
   3  10   0    2.03    0.47 
  -3  10   0    2.43    0.64 
  -4 -10   0    0.02    0.48 
   4 -10   0   -0.05    0.53 
  -4  10   0    0.56    0.52 
   4  10   0    0.55    0.38 
  -5 -10   0   -0.01    0.53 
   5 -10   0    0.21    0.53 
  -5  10   0    0.57    0.59 
  -6 -10   0    1.32    0.61 
   6 -10   0    0.94    0.56 
  -6  10   0    0.82    0.58 
   7 -10   0   -0.31    0.51 
  -7 -10   0    0.79    0.58 
  -7  10   0   -0.77    0.52 
  -8 -10   0    0.47    0.57 
   8 -10   0   -0.25    0.47 
  -8  10   0    0.16    0.65 
  -9 -10   0    3.28    0.72 
   9 -10   0    2.11    0.45 
  -9  10   0    3.92    0.83 
 -10 -10   0    3.16    0.74 
 -10  10   0    2.15    0.71 
 -11 -10   0    0.40    0.59 
  11 -10   0   -0.30    0.29 
 -11  10   0    0.08    0.68 
   0 -11   0   -0.09    0.23 
   0  11   0   -0.14    0.50 
   1 -11   0    0.28    0.28 
  -1 -11   0   -0.91    0.49 
  -1  11   0   -0.40    0.53 
   1  11   0    0.26    0.50 
   2 -11   0    0.93    0.56 
  -2 -11   0    0.04    0.51 
   2  11   0   -0.20    0.48 
  -2  11   0    0.46    0.53 
  -3 -11   0    0.14    0.51 
   3 -11   0    0.19    0.57 
   3  11   0    0.22    0.43 
  -3  11   0   -0.31    0.48 
   4 -11   0    0.40    0.61 
  -4 -11   0    0.92    0.56 
  -4  11   0    0.81    0.62 
  -5 -11   0    1.52    0.62 
   5 -11   0    1.67    0.65 
  -5  11   0    0.95    0.59 
   6 -11   0    2.41    0.67 
  -6 -11   0    2.29    0.66 
  -6  11   0    1.63    0.63 
  -7 -11   0   -0.37    0.55 
   7 -11   0    0.38    0.59 
  -7  11   0    0.68    0.60 
   8 -11   0    0.24    0.61 
  -8 -11   0   -0.97    0.49 
  -8  11   0    0.65    0.63 
   9 -11   0   -0.64    0.59 
  -9 -11   0   -0.89    0.54 
  -9  11   0   -0.20    0.60 
  10 -11   0    0.19    0.63 
 -10 -11   0    1.30    0.65 
 -10  11   0    0.59    0.69 
   0  12   0    9.12    0.87 
   1 -12   0    2.54    0.67 
  -1 -12   0    1.73    0.54 
  -1  12   0    2.63    0.68 
   1  12   0    1.98    0.60 
  -2 -12   0   -0.42    0.49 
   2 -12   0    0.81    0.62 
  -2  12   0    0.84    0.60 
   2  12   0    0.61    0.49 
  -3 -12   0   -1.27    0.48 
   3 -12   0   -0.03    0.58 
  -3  12   0   -0.28    0.57 
  -4 -12   0    1.13    0.61 
   4 -12   0    1.47    0.66 
  -4  12   0    1.91    0.68 
  -5 -12   0    0.23    0.56 
   5 -12   0    0.38    0.61 
  -5  12   0    0.96    0.67 
   6 -12   0    0.98    0.69 
  -6 -12   0    1.27    0.61 
  -6  12   0    1.81    0.73 
   7 -12   0    1.37    0.78 
  -7 -12   0    1.35    0.65 
  -7  12   0    0.55    0.63 
   0 -13   0    0.11    0.59 
   0  13   0    1.71    0.65 
   1 -13   0   -0.31    0.59 
  -1 -13   0    0.52    0.15 
  -1  13   0    0.35    0.61 
   1  13   0   -0.06    0.54 
  -2 -13   0    0.59    0.55 
   2 -13   0    1.28    0.67 
  -2  13   0    0.77    0.63 
  -3 -13   0    1.30    0.63 
   3 -13   0    2.60    0.80 
  -3  13   0    2.47    0.75 
  -4 -13   0    2.45    0.71 
  -4  13   0    1.82    0.73 
 -17   0   1   -0.31    0.59 
 -16   0   1    0.06    0.56 
 -15   0   1    0.52    0.39 
 -15   0   1    0.98    0.65 
 -14   0   1    0.28    0.38 
 -14   0   1   -0.18    0.51 
 -13   0   1    0.44    0.36 
 -13   0   1    0.44    0.57 
 -12   0   1   -0.15    0.35 
 -12   0   1    0.33    0.49 
 -11   0   1   -0.34    0.32 
 -11   0   1    0.71    0.49 
 -10   0   1    0.01    0.41 
 -10   0   1    0.10    0.30 
  -9   0   1    0.35    0.38 
  -9   0   1   -0.09    0.28 
  -8   0   1    0.23    0.25 
  -8   0   1   -0.06    0.38 
  -7   0   1   -0.41    0.22 
  -7   0   1   -0.01    0.34 
  -6   0   1   -0.08    0.26 
  -6   0   1   -0.03    0.20 
  -5   0   1    0.53    0.31 
  -5   0   1    0.04    0.19 
  -4   0   1    0.23    0.26 
  -4   0   1    0.00    0.17 
   4   0  -1   -0.05    0.21 
  -3   0   1   -0.32    0.18 
  -3   0   1   -0.07    0.08 
   3   0  -1   -0.10    0.14 
   2   0  -1   -0.04    0.08 
  -2   0   1    0.01    0.10 
   2   0  -1    0.06    0.11 
  -2   0   1    0.01    0.01 
  -1   0   1    0.02    0.06 
   1   0  -1    0.09    0.05 
  -1   0   1   -0.03    0.05 
   1   0  -1   -0.07    0.06 
   0   0  -1    0.09    0.05 
   0   0   1    0.05    0.04 
   0   0  -1    0.10    0.05 
   1   0   1    0.97    0.10 
   1   0   1    0.75    0.09 
   2   0   1    0.11    0.12 
   2   0   1    0.13    0.12 
  -2   0  -1    0.28    0.11 
  -2   0  -1    0.05    0.15 
  -3   0  -1   -0.07    0.22 
   3   0   1   -0.13    0.18 
  -3   0  -1    0.00    0.04 
  -4   0  -1    0.02    0.07 
  -4   0  -1   -0.17    0.26 
  -5   0  -1   -0.22    0.19 
  -5   0  -1    0.33    0.25 
  -6   0  -1    0.26    0.29 
  -6   0  -1   -0.41    0.22 
  -7   0  -1   -0.36    0.34 
  -7   0  -1   -0.21    0.25 
  -8   0  -1    0.15    0.29 
  -8   0  -1   -0.07    0.35 
  -9   0  -1    0.12    0.38 
  -9   0  -1    0.31    0.32 
 -10   0  -1    0.30    0.34 
 -10   0  -1   -0.09    0.42 
 -11   0  -1   -0.71    0.33 
 -11   0  -1   -0.16    0.53 
 -12   0  -1   -0.11    0.48 
 -12   0  -1   -0.42    0.34 
 -13   0  -1   -0.01    0.54 
 -13   0  -1    0.21    0.38 
 -14   0  -1   -0.14    0.39 
 -14   0  -1    0.25    0.51 
 -15   0  -1    0.00    0.62 
 -16   0  -1    0.01    0.55 
 -17   0  -1   -0.47    0.67 
 -17  -1   1    0.21    0.59 
 -17   1   1   -0.04    0.68 
 -16  -1   1    1.82    0.65 
 -16   1   1    1.63    0.48 
 -16   1   1    1.82    0.65 
 -15  -1   1    0.85    0.67 
 -15   1   1    1.18    0.48 
 -15   1   1    1.15    0.59 
 -14  -1   1    2.45    0.71 
 -14   1   1    1.98    0.59 
 -14   1   1    1.94    0.50 
 -13  -1   1    2.13    0.59 
 -13  -1   1    1.06    0.35 
 -13   1   1    1.70    0.45 
 -13   1   1    1.25    0.61 
 -12  -1   1    1.30    0.53 
 -12  -1   1    0.28    0.33 
 -12   1   1    1.32    0.45 
 -12   1   1    0.47    0.49 
 -11  -1   1   18.06    0.73 
 -11  -1   1   16.53    1.02 
 -11   1   1   18.33    1.01 
 -11   1   1   19.31    0.87 
 -10  -1   1   39.15    1.18 
 -10  -1   1   41.40    1.52 
 -10   1   1   40.85    1.50 
  -9  -1   1   27.58    0.87 
  -9  -1   1   26.50    1.11 
  -9   1   1   28.47    1.16 
  -8  -1   1    5.05    0.51 
  -8  -1   1    5.17    0.36 
  -8   1   1    4.45    0.48 
  -8   1   1    4.59    0.42 
  -7  -1   1    9.24    0.42 
  -7  -1   1    9.13    0.61 
  -7   1   1   10.16    0.54 
  -7   1   1    9.78    0.65 
  -6  -1   1   13.68    0.69 
  -6  -1   1   13.90    0.47 
  -6   1   1   13.62    0.68 
  -6   1   1   13.42    0.58 
  -5  -1   1   10.31    0.37 
  -5  -1   1   10.70    0.58 
   5   1  -1   10.37    0.39 
  -5   1   1   10.06    0.54 
  -5   1   1    9.78    0.50 
  -4  -1   1    2.11    0.17 
  -4  -1   1    2.22    0.33 
  -4   1   1    1.72    0.25 
   4   1  -1    2.38    0.17 
  -4   1   1    2.30    0.29 
  -3  -1   1    0.58    0.11 
  -3  -1   1    0.38    0.24 
  -3   1   1    0.47    0.22 
   3   1  -1    0.68    0.11 
  -3   1   1    0.46    0.22 
  -2  -1   1    0.60    0.07 
   2  -1  -1    0.49    0.15 
   2  -1  -1    0.33    0.13 
  -2  -1   1    0.51    0.14 
  -2   1   1    0.54    0.14 
   2   1  -1    0.44    0.13 
  -2   1   1    0.43    0.17 
   2   1  -1    0.59    0.07 
  -1  -1   1   10.43    0.29 
   1  -1  -1    9.80    0.34 
   1  -1  -1   10.26    0.32 
   1  -1  -1   10.08    0.33 
   1   1  -1   10.51    0.29 
   1   1  -1   10.47    0.30 
  -1   1   1    9.98    0.33 
   0  -1  -1   13.92    0.42 
   0  -1  -1   14.53    0.40 
   0  -1   1   13.68    0.40 
   0   1  -1   14.22    0.40 
   0   1   1   14.07    0.39 
  -1  -1  -1    9.46    0.28 
   1  -1   1    9.56    0.28 
  -1  -1  -1    9.24    0.34 
   1  -1   1    9.60    0.33 
   1   1   1    9.06    0.28 
  -1   1  -1    8.70    0.33 
  -1   1  -1    9.36    0.28 
   2  -1   1   75.53    1.82 
  -2  -1  -1   74.60    1.78 
  -2  -1  -1   74.39    1.86 
  -2   1  -1   75.86    1.82 
  -2   1  -1   73.77    1.85 
  -3  -1  -1  292.96    6.90 
  -3  -1  -1  299.13    6.95 
  -3   1  -1  294.83    6.91 
  -3   1  -1  295.48    6.92 
   3   1   1  295.47    6.84 
  -4  -1  -1    8.09    0.49 
  -4  -1  -1    8.68    0.37 
  -4   1  -1    9.13    0.46 
  -4   1  -1    9.64    0.46 
   4   1   1    8.38    0.37 
  -5  -1  -1   -0.20    0.29 
  -5  -1  -1    0.28    0.19 
  -5   1  -1   -0.09    0.26 
  -5   1  -1    0.29    0.26 
  -6  -1  -1   16.68    0.75 
  -6  -1  -1   16.50    0.59 
  -6   1  -1   17.42    0.76 
  -6   1  -1   17.26    0.70 
  -7  -1  -1    0.50    0.24 
  -7  -1  -1    0.69    0.38 
  -7   1  -1    0.63    0.31 
  -7   1  -1    0.16    0.34 
  -8  -1  -1    4.90    0.54 
  -8  -1  -1    4.35    0.37 
  -8   1  -1    5.57    0.57 
  -8   1  -1    4.83    0.48 
  -9  -1  -1    6.28    0.46 
  -9  -1  -1    4.36    0.62 
  -9   1  -1    4.27    0.49 
  -9   1  -1    6.01    0.63 
 -10  -1  -1   39.71    1.23 
 -10  -1  -1   38.40    1.52 
 -10   1  -1   43.57    1.53 
 -11  -1  -1   15.08    1.07 
 -11  -1  -1   16.36    0.73 
 -11   1  -1   15.76    0.97 
 -12  -1  -1    1.74    0.38 
 -12  -1  -1    1.01    0.53 
 -12   1  -1    1.27    0.44 
 -12   1  -1    1.67    0.62 
 -13  -1  -1    3.33    0.46 
 -13  -1  -1    3.39    0.71 
 -13   1  -1    2.67    0.52 
 -13   1  -1    2.86    0.62 
 -14  -1  -1   -0.47    0.57 
 -14   1  -1    0.18    0.57 
 -14   1  -1    0.34    0.43 
 -15  -1  -1    2.21    0.70 
 -15   1  -1    2.12    0.54 
 -15   1  -1    1.69    0.68 
 -16  -1  -1    2.89    0.77 
 -16   1  -1    2.66    0.75 
 -17  -1  -1   -0.03    0.71 
 -17   1  -1    0.09    0.60 
 -17  -2   1    0.67    0.70 
 -17   2   1    0.69    0.70 
 -17   2   1   -0.35    0.48 
 -16  -2   1    2.20    0.75 
 -16   2   1    4.96    0.85 
 -16   2   1    1.64    0.54 
 -15  -2   1    3.36    0.74 
 -15   2   1    4.16    0.80 
 -15   2   1    4.32    0.58 
 -14  -2   1    0.48    0.55 
 -14   2   1    0.11    0.59 
 -14   2   1    0.35    0.15 
 -13  -2   1    1.88    0.57 
 -13   2   1    1.61    0.49 
 -13   2   1    1.94    0.66 
 -12  -2   1    1.78    0.30 
 -12  -2   1    1.11    0.53 
 -12   2   1    1.34    0.48 
 -12   2   1    1.39    0.54 
 -11  -2   1    1.74    0.29 
 -11  -2   1    1.56    0.54 
 -11   2   1    1.80    0.56 
 -11   2   1    2.01    0.49 
 -10  -2   1    5.04    0.66 
 -10  -2   1    4.94    0.38 
 -10   2   1    4.18    0.57 
 -10   2   1    4.04    0.52 
  -9  -2   1    0.14    0.41 
  -9  -2   1    0.22    0.19 
  -9   2   1   -0.21    0.37 
  -9   2   1    0.04    0.42 
  -8  -2   1   15.51    0.52 
  -8  -2   1   16.22    0.82 
  -8   2   1   15.06    0.84 
  -8   2   1   16.52    0.77 
  -7  -2   1    0.44    0.37 
  -7  -2   1   -0.01    0.13 
  -7   2   1   -0.06    0.31 
   7   2  -1   -0.17    0.15 
  -7   2   1   -0.15    0.34 
  -6  -2   1   25.46    0.68 
  -6  -2   1   25.31    0.95 
   6   2  -1   26.06    0.68 
  -6   2   1   28.45    0.94 
  -6   2   1   27.17    0.97 
  -5  -2   1   91.13    2.10 
  -5  -2   1   89.55    2.36 
  -5   2   1   87.50    2.34 
  -5   2   1   92.20    2.33 
   5   2  -1   90.91    2.10 
  -4  -2   1    8.13    0.52 
  -4   2   1    8.92    0.52 
  -4   2   1    8.03    0.52 
  -3  -2   1   76.85    1.94 
  -3   2   1   74.81    1.95 
  -3   2   1   78.09    1.97 
  -2  -2   1   41.57    0.98 
  -2  -2   1   38.22    1.07 
  -2   2   1   40.84    1.12 
   2   2  -1   40.22    0.98 
  -1  -2   1  369.88    8.64 
   1  -2  -1  365.08    8.59 
   1   2  -1  380.96    8.55 
  -1   2   1  370.09    8.78 
   1   2  -1  362.86    8.79 
   0  -2   1  310.85    7.23 
   0  -2   1  305.92    7.23 
   0  -2  -1  306.69    7.30 
   0  -2  -1  315.92    7.15 
   0   2  -1  292.49    7.26 
   0   2  -1  299.06    7.07 
   0   2   1  311.43    7.34 
   1  -2   1  193.67    4.50 
  -1  -2  -1  191.02    4.58 
  -1  -2  -1  194.06    4.50 
   1  -2   1  193.68    4.50 
   1   2   1  197.02    4.51 
  -1   2  -1  188.86    4.56 
  -2  -2  -1    4.64    0.24 
  -2  -2  -1    4.57    0.37 
   2  -2   1    5.54    0.32 
  -2   2  -1    5.37    0.38 
  -2   2  -1    4.63    0.31 
   2   2   1    4.95    0.25 
  -3  -2  -1    0.34    0.31 
  -3  -2  -1    0.22    0.12 
  -3  -2  -1    0.18    0.14 
  -3   2  -1    0.14    0.21 
  -3   2  -1    0.27    0.29 
  -4  -2  -1   11.71    0.61 
  -4  -2  -1   13.34    0.41 
  -4  -2  -1   13.58    0.41 
  -4   2  -1   13.38    0.59 
  -4   2  -1   12.95    0.56 
  -5  -2  -1    0.79    0.16 
  -5  -2  -1    0.62    0.34 
  -5   2  -1    0.77    0.26 
   5   2   1    0.75    0.15 
  -5   2  -1    0.63    0.28 
  -6  -2  -1    6.64    0.54 
  -6  -2  -1    7.59    0.35 
   6   2   1    8.28    0.41 
  -6   2  -1    7.18    0.57 
  -6   2  -1    8.36    0.56 
  -7  -2  -1    1.59    0.22 
  -7  -2  -1    1.14    0.39 
  -7   2  -1    1.93    0.39 
  -7   2  -1    1.93    0.40 
  -8  -2  -1   -0.43    0.35 
  -8  -2  -1   -0.24    0.20 
  -8   2  -1    0.10    0.38 
  -8   2  -1    0.02    0.37 
  -9  -2  -1    3.24    0.53 
  -9  -2  -1    3.28    0.32 
  -9   2  -1    3.14    0.49 
  -9   2  -1    3.85    0.53 
 -10  -2  -1    5.69    0.72 
 -10  -2  -1    5.61    0.44 
 -10   2  -1    4.74    0.58 
 -10   2  -1    5.02    0.65 
 -11  -2  -1    0.02    0.28 
 -11  -2  -1    0.00    0.48 
 -11   2  -1   -0.07    0.44 
 -11   2  -1    0.46    0.52 
 -12  -2  -1    3.26    0.39 
 -12  -2  -1    3.74    0.71 
 -12   2  -1    4.13    0.69 
 -12   2  -1    3.72    0.57 
 -13  -2  -1    3.24    0.72 
 -13   2  -1    4.34    0.61 
 -13   2  -1    2.93    0.61 
 -14  -2  -1    1.81    0.69 
 -14   2  -1    2.18    0.59 
 -14   2  -1    1.92    0.49 
 -15  -2  -1    2.02    0.67 
 -15   2  -1    2.79    0.66 
 -15   2  -1    0.88    0.26 
 -16  -2  -1    1.77    0.76 
 -16   2  -1    1.51    0.58 
 -16   2  -1    0.54    0.65 
 -17  -3   1   -0.43    0.57 
 -17   3   1    0.84    0.64 
 -17   3   1    0.43    0.53 
 -16  -3   1    2.17    0.71 
 -16   3   1    3.75    0.75 
 -16   3   1    2.36    0.61 
 -15  -3   1    2.01    0.66 
 -15   3   1    1.96    0.56 
 -15   3   1    1.56    0.69 
 -14  -3   1    1.97    0.66 
 -14   3   1    2.64    0.58 
 -14   3   1    1.20    0.57 
 -13  -3   1    0.41    0.52 
 -13   3   1    0.85    0.53 
 -13   3   1    1.06    0.53 
 -12  -3   1    1.99    0.62 
 -12   3   1    1.36    0.59 
 -12   3   1    1.61    0.52 
 -11  -3   1    0.22    0.54 
 -11   3   1    0.48    0.49 
 -11   3   1   -0.14    0.44 
 -10  -3   1    0.74    0.53 
 -10  -3   1    0.95    0.15 
 -10   3   1    0.00    0.43 
  10   3  -1    0.64    0.16 
 -10   3   1    0.31    0.40 
  -9  -3   1    1.89    0.49 
  -9   3   1    2.18    0.45 
  -9   3   1    2.37    0.53 
  -8  -3   1   24.06    1.07 
  -8   3   1   23.91    1.01 
  -8   3   1   24.55    1.01 
  -7  -3   1    1.69    0.44 
  -7   3   1    1.78    0.38 
  -7   3   1    0.96    0.35 
  -6  -3   1    8.46    0.63 
  -6   3   1    6.18    0.51 
  -6   3   1    8.50    0.57 
  -5  -3   1   49.55    1.49 
  -5   3   1   51.44    1.49 
  -5   3   1   50.92    1.48 
  -4  -3   1    4.24    0.37 
  -4   3   1    5.25    0.46 
  -4   3   1    4.57    0.39 
  -3  -3   1    7.51    0.48 
  -3  -3   1    7.47    0.27 
   3   3  -1    7.01    0.28 
  -3   3   1    6.98    0.48 
  -2  -3   1    1.28    0.27 
  -2  -3   1    1.58    0.19 
   2  -3  -1    1.62    0.33 
  -2   3   1    1.16    0.28 
   2   3  -1    1.45    0.19 
  -1  -3   1   -0.06    0.18 
   1  -3  -1    0.02    0.27 
   1   3  -1   -0.13    0.19 
  -1   3   1   -0.05    0.25 
   0  -3  -1    1.28    0.33 
   0  -3   1    1.22    0.25 
   0   3   1    1.45    0.25 
   0   3  -1    1.35    0.25 
   0   3  -1    1.26    0.24 
   1  -3   1   36.51    0.98 
  -1  -3  -1   34.26    1.07 
  -1   3  -1   35.17    1.05 
   1   3   1   36.17    0.97 
   2  -3   1   37.81    1.02 
  -2  -3  -1   35.96    0.95 
  -2  -3  -1   36.76    1.15 
  -2   3  -1   35.66    1.09 
   2   3   1   37.48    0.97 
  -3  -3  -1   19.32    0.54 
  -3  -3  -1   18.22    0.75 
   3   3   1   19.06    0.55 
  -3   3  -1   18.92    0.73 
  -3   3  -1   19.12    0.66 
  -4  -3  -1   29.99    0.77 
  -4  -3  -1   29.79    0.77 
  -4  -3  -1   30.84    1.06 
  -4   3  -1   30.20    1.00 
  -4   3  -1   29.69    0.93 
  -5  -3  -1  126.97    2.93 
  -5  -3  -1  123.07    3.23 
  -5  -3  -1  125.69    2.93 
  -5   3  -1  123.87    3.19 
  -5   3  -1  125.36    3.14 
  -6  -3  -1    1.94    0.16 
  -6  -3  -1    2.44    0.48 
  -6  -3  -1    2.16    0.17 
  -6   3  -1    2.26    0.36 
  -6   3  -1    1.59    0.42 
  -7  -3  -1    0.21    0.38 
  -7  -3  -1    0.75    0.15 
  -7  -3  -1    0.70    0.16 
  -7   3  -1    0.24    0.35 
  -7   3  -1    0.92    0.37 
  -8  -3  -1   18.50    0.55 
  -8  -3  -1   17.96    0.54 
  -8  -3  -1   17.92    0.93 
  -8   3  -1   17.39    0.92 
  -8   3  -1   17.17    0.88 
  -9  -3  -1   -0.11    0.18 
  -9  -3  -1   -0.28    0.42 
  -9   3  -1    0.08    0.45 
 -10  -3  -1   15.97    0.98 
 -10  -3  -1   14.98    0.55 
 -10   3  -1   15.18    0.95 
 -10   3  -1   17.02    0.95 
 -11  -3  -1    0.80    0.27 
 -11  -3  -1    0.77    0.52 
 -11   3  -1    0.17    0.50 
 -11   3  -1    0.38    0.44 
 -12  -3  -1    9.17    0.88 
 -12   3  -1   11.79    0.94 
 -12   3  -1    9.63    0.82 
 -13  -3  -1   -0.42    0.56 
 -13   3  -1    0.11    0.47 
 -13   3  -1   -0.70    0.51 
 -14  -3  -1    2.57    0.71 
 -14   3  -1    2.49    0.65 
 -14   3  -1    2.70    0.60 
 -15  -3  -1    1.22    0.62 
 -15   3  -1    0.97    0.55 
 -15   3  -1    0.82    0.64 
 -16  -3  -1    0.23    0.61 
 -16   3  -1    0.80    0.63 
 -16   3  -1    1.35    0.63 
 -16  -4   1   -0.06    0.68 
 -16   4   1    0.34    0.54 
 -16   4   1   -0.52    0.59 
 -15  -4   1    0.62    0.64 
 -15   4   1    0.72    0.62 
 -15   4   1    0.80    0.57 
 -14  -4   1    1.11    0.60 
 -14   4   1    1.12    0.60 
 -14   4   1    0.89    0.49 
 -13  -4   1    1.34    0.57 
 -13   4   1    1.09    0.51 
 -13   4   1    0.33    0.51 
 -12  -4   1   -0.75    0.47 
 -12   4   1    0.02    0.44 
 -12   4   1   -0.88    0.49 
 -11  -4   1    0.65    0.56 
 -11   4   1    1.03    0.54 
 -11   4   1    0.05    0.47 
 -10  -4   1    0.00    0.46 
 -10   4   1    0.02    0.49 
 -10   4   1   -0.15    0.51 
  -9  -4   1    2.69    0.57 
  -9   4   1    2.10    0.49 
  -9   4   1    2.42    0.51 
  -8  -4   1    1.56    0.50 
  -8   4   1    0.77    0.42 
  -8   4   1    1.55    0.43 
  -7  -4   1    9.26    0.73 
  -7   4   1    9.06    0.65 
  -7   4   1    8.72    0.69 
  -6  -4   1    5.46    0.55 
  -6   4   1    5.10    0.51 
  -6   4   1    5.20    0.51 
  -5  -4   1   18.60    0.83 
  -5   4   1   18.66    0.82 
  -5   4   1   19.50    0.85 
  -4  -4   1   14.52    0.66 
  -4  -4   1   14.80    0.43 
   4  -4  -1   13.84    0.70 
  -4   4   1   14.51    0.74 
   4   4  -1   14.41    0.43 
  -3  -4   1    1.78    0.20 
   3  -4  -1    1.34    0.33 
  -3  -4   1    1.63    0.29 
  -3   4   1    2.10    0.37 
   3   4  -1    1.57    0.19 
  -2  -4   1    0.16    0.26 
   2  -4  -1    0.66    0.33 
   2   4  -1    0.15    0.19 
  -2   4   1    0.69    0.32 
  -1  -4   1    0.55    0.21 
   1  -4  -1    1.54    0.34 
   1   4  -1    0.74    0.24 
  -1   4   1    0.92    0.30 
   0  -4  -1   31.23    0.99 
   0  -4   1   29.91    0.92 
   0   4  -1   28.97    0.93 
   0   4   1   31.31    0.93 
   1  -4   1    7.55    0.46 
  -1  -4  -1    7.10    0.57 
   1   4   1    7.38    0.43 
  -1   4  -1    7.46    0.51 
  -2  -4  -1   67.13    1.87 
   2  -4   1   67.39    1.75 
  -2   4  -1   68.73    1.84 
   2   4   1   67.11    1.71 
  -3  -4  -1   27.62    0.77 
  -3  -4  -1   27.32    1.03 
   3  -4   1   28.52    0.90 
  -3   4  -1   27.19    0.99 
   3   4   1   27.96    0.78 
  -4  -4  -1   13.85    0.73 
  -4  -4  -1   14.27    0.45 
  -4   4  -1   14.37    0.71 
  -4   4  -1   15.03    0.66 
   4   4   1   14.74    0.47 
  -5  -4  -1    7.60    0.64 
  -5  -4  -1    7.43    0.28 
  -5  -4  -1    7.20    0.27 
  -5   4  -1    5.65    0.52 
  -5   4  -1    7.03    0.52 
  -6  -4  -1    2.70    0.47 
  -6   4  -1    2.42    0.40 
  -6   4  -1    2.63    0.46 
  -7  -4  -1    1.19    0.48 
  -7   4  -1    1.27    0.47 
  -7   4  -1    1.94    0.43 
  -8  -4  -1    5.43    0.64 
  -8   4  -1    5.41    0.56 
  -8   4  -1    6.21    0.66 
  -9  -4  -1    1.70    0.59 
  -9   4  -1    1.63    0.55 
  -9   4  -1    1.73    0.49 
 -10  -4  -1    0.01    0.48 
 -10   4  -1    0.24    0.46 
 -10   4  -1    0.63    0.47 
 -11  -4  -1    2.97    0.63 
 -11   4  -1    2.60    0.55 
 -11   4  -1    3.66    0.65 
 -12  -4  -1    0.07    0.53 
 -12   4  -1   -0.57    0.49 
 -12   4  -1    0.70    0.52 
 -13  -4  -1   -0.01    0.54 
 -13   4  -1    0.22    0.52 
 -13   4  -1   -0.65    0.50 
 -14  -4  -1   -0.46    0.51 
 -14   4  -1   -0.31    0.48 
 -14   4  -1   -0.32    0.53 
 -15  -4  -1    1.02    0.62 
 -15   4  -1    1.26    0.67 
 -15   4  -1    1.97    0.64 
 -16  -4  -1    0.27    0.69 
 -16   4  -1    0.10    0.62 
 -16   4  -1   -0.13    0.55 
 -16  -5   1    3.44    0.84 
 -16   5   1    2.44    0.70 
 -16   5   1    2.81    0.77 
 -15  -5   1   -0.06    0.66 
 -15   5   1   -1.52    0.56 
 -15   5   1   -0.82    0.53 
 -14  -5   1    2.08    0.72 
 -14   5   1    2.87    0.68 
 -14   5   1    2.02    0.67 
 -13  -5   1    1.03    0.64 
 -13   5   1    0.41    0.57 
 -13   5   1   -0.01    0.57 
 -12  -5   1    1.58    0.57 
 -12   5   1    1.57    0.54 
 -12   5   1    2.17    0.57 
 -11  -5   1   14.49    1.01 
 -11   5   1   17.21    1.07 
 -11   5   1   16.84    1.02 
 -10  -5   1    0.67    0.47 
 -10   5   1   -0.36    0.54 
 -10   5   1    0.09    0.51 
  -9  -5   1    3.67    0.57 
  -9   5   1    4.12    0.64 
  -9   5   1    3.94    0.60 
  -8  -5   1   27.05    1.20 
  -8   5   1   27.05    1.21 
  -8   5   1   24.87    1.14 
  -7  -5   1    0.19    0.39 
  -7   5   1    0.09    0.43 
  -7   5   1    0.14    0.40 
  -6  -5   1    3.38    0.51 
  -6   5   1    3.28    0.49 
  -6   5   1    2.58    0.47 
  -5  -5   1   24.22    0.62 
   5  -5  -1   23.50    0.99 
  -5  -5   1   23.52    0.97 
  -5   5   1   24.20    0.98 
   5   5  -1   23.81    0.62 
   4  -5  -1   16.46    0.80 
  -4  -5   1   15.57    0.77 
  -4  -5   1   16.77    0.53 
   4   5  -1   16.86    0.54 
  -4   5   1   17.95    0.84 
  -3  -5   1    2.72    0.39 
   3  -5  -1    2.81    0.43 
  -3   5   1    3.49    0.46 
   3   5  -1    2.15    0.26 
  -2  -5   1    4.62    0.42 
   2  -5  -1    4.75    0.49 
   2   5  -1    5.34    0.37 
  -2   5   1    4.37    0.44 
   1  -5  -1   20.54    0.88 
  -1   5   1   21.23    0.82 
   1   5  -1   20.97    0.76 
   0  -5   1    7.88    0.53 
   0  -5  -1    7.36    0.57 
   0   5  -1    7.51    0.53 
   0   5   1    7.86    0.50 
   1  -5   1   41.87    1.22 
  -1  -5  -1   40.23    1.33 
  -1   5  -1   41.50    1.26 
   1   5   1   42.60    1.20 
  -2  -5  -1    7.54    0.60 
   2  -5   1    8.04    0.51 
   2   5   1    7.88    0.44 
  -2   5  -1    8.10    0.56 
   3  -5   1   34.69    1.07 
  -3  -5  -1   33.65    1.21 
  -3   5  -1   33.41    1.15 
   3   5   1   33.70    0.97 
   4  -5   1   46.15    1.38 
  -4  -5  -1   44.63    1.46 
   4   5   1   46.06    1.20 
  -4   5  -1   46.76    1.47 
  -5  -5  -1   55.13    1.38 
  -5  -5  -1   56.33    1.75 
  -5   5  -1   57.28    1.76 
  -5   5  -1   55.77    1.64 
   5   5   1   56.48    1.39 
  -6  -5  -1   -0.35    0.40 
  -6   5  -1    0.08    0.35 
  -6   5  -1   -0.33    0.43 
  -7  -5  -1    1.25    0.48 
  -7   5  -1    1.98    0.56 
  -7   5  -1    0.96    0.41 
  -8  -5  -1   10.77    0.88 
  -8   5  -1    8.35    0.69 
  -8   5  -1   10.15    0.84 
  -9  -5  -1    1.27    0.53 
  -9   5  -1    1.75    0.50 
  -9   5  -1    1.01    0.51 
 -10  -5  -1    2.44    0.60 
 -10   5  -1    1.94    0.54 
 -10   5  -1    2.58    0.58 
 -11  -5  -1    0.61    0.53 
 -11   5  -1    0.89    0.51 
 -11   5  -1   -0.10    0.48 
 -12  -5  -1    5.14    0.80 
 -12   5  -1    5.30    0.75 
 -12   5  -1    3.84    0.65 
 -13  -5  -1    0.38    0.60 
 -13   5  -1    1.54    0.61 
 -13   5  -1    1.27    0.61 
 -14  -5  -1    2.31    0.75 
 -14   5  -1    5.15    0.80 
 -14   5  -1    4.60    0.76 
 -15  -5  -1   -0.72    0.62 
 -15   5  -1   -1.09    0.57 
 -15   5  -1    0.03    0.56 
 -15  -6   1    1.72    0.74 
 -15   6   1    0.52    0.64 
 -15   6   1    1.26    0.63 
 -14  -6   1    0.72    0.64 
 -14   6   1    0.62    0.61 
 -14   6   1    0.38    0.61 
 -13  -6   1    0.57    0.55 
 -13   6   1    0.62    0.55 
 -13   6   1   -0.12    0.46 
 -12  -6   1   -0.92    0.46 
 -12   6   1   -0.29    0.51 
 -12   6   1    0.78    0.55 
 -11  -6   1    4.47    0.68 
 -11   6   1    4.04    0.67 
 -11   6   1    4.47    0.72 
 -10  -6   1    0.81    0.58 
 -10   6   1    2.07    0.57 
 -10   6   1    0.88    0.56 
  -9  -6   1   -0.68    0.50 
  -9   6   1    0.83    0.52 
  -9   6   1    0.06    0.49 
  -8  -6   1    3.42    0.62 
  -8   6   1    2.15    0.61 
  -8   6   1    2.62    0.54 
   7  -6  -1   -0.81    0.46 
  -7  -6   1   -0.12    0.41 
  -7   6   1   -0.78    0.47 
  -6  -6   1   11.13    0.81 
   6  -6  -1   11.57    0.83 
  -6   6   1   12.12    0.88 
  -5  -6   1   33.02    0.90 
   5  -6  -1   34.23    1.25 
  -5  -6   1   34.08    1.25 
  -5   6   1   33.76    1.26 
   5   6  -1   32.38    0.90 
  -4  -6   1    7.01    0.60 
   4  -6  -1    5.45    0.57 
  -4   6   1    7.46    0.64 
   4   6  -1    5.57    0.39 
   3  -6  -1    0.03    0.39 
  -3  -6   1    0.82    0.37 
  -3   6   1   -0.05    0.36 
   3   6  -1    0.71    0.26 
   2  -6  -1    8.64    0.69 
   2   6  -1    8.46    0.52 
  -2   6   1    9.29    0.67 
   1  -6  -1   11.20    0.75 
  -1   6   1   12.80    0.68 
   1   6  -1   11.04    0.59 
   0  -6  -1    0.70    0.42 
   0  -6   1    0.80    0.35 
   0   6  -1    0.94    0.34 
   0   6   1    1.51    0.34 
  -1  -6  -1   -0.09    0.37 
   1  -6   1    0.30    0.34 
  -1   6  -1   -0.05    0.34 
   1   6   1    0.03    0.29 
  -2  -6  -1    0.19    0.43 
   2  -6   1   -0.35    0.32 
  -2   6  -1    0.17    0.33 
   2   6   1    0.02    0.27 
   3  -6   1   10.12    0.65 
  -3  -6  -1   10.98    0.78 
   3   6   1   10.76    0.53 
  -3   6  -1   10.42    0.75 
  -4  -6  -1    1.17    0.50 
   4  -6   1    0.48    0.37 
   4   6   1    1.16    0.25 
  -4   6  -1    0.88    0.45 
  -5  -6  -1    0.95    0.52 
   5  -6   1    0.44    0.39 
   5   6   1    1.15    0.22 
  -5   6  -1   -0.03    0.48 
   6  -6   1    0.34    0.37 
  -6  -6  -1    0.64    0.16 
  -6  -6  -1    0.47    0.48 
  -6  -6  -1    0.53    0.15 
  -6   6  -1   -0.07    0.43 
  -7  -6  -1    1.56    0.52 
  -7   6  -1    2.30    0.49 
  -7   6  -1    2.74    0.58 
  -8  -6  -1    1.77    0.61 
  -8   6  -1    1.78    0.50 
  -8   6  -1    2.00    0.55 
  -9  -6  -1    1.21    0.56 
  -9   6  -1   -0.30    0.48 
  -9   6  -1    0.45    0.47 
 -10  -6  -1    4.21    0.68 
 -10   6  -1    4.34    0.61 
 -10   6  -1    4.89    0.67 
 -11  -6  -1    1.86    0.68 
 -11   6  -1    1.11    0.60 
 -11   6  -1    1.01    0.53 
 -12  -6  -1    2.37    0.63 
 -12   6  -1    0.55    0.62 
 -12   6  -1    0.47    0.56 
 -13  -6  -1    2.73    0.77 
 -13   6  -1    2.01    0.62 
 -13   6  -1    2.95    0.73 
 -14  -6  -1    0.54    0.70 
 -14   6  -1    0.86    0.58 
 -14   6  -1   -0.55    0.52 
 -15  -6  -1   -0.31    0.71 
 -15   6  -1   -0.33    0.60 
 -15   6  -1   -0.59    0.64 
 -15  -7   1    2.21    0.79 
 -15   7   1    0.67    0.61 
 -15   7   1   -0.53    0.62 
 -14  -7   1    0.80    0.61 
 -14   7   1    0.60    0.63 
 -14   7   1   -0.02    0.64 
 -13  -7   1    0.03    0.62 
 -13   7   1   -0.12    0.58 
 -13   7   1    0.15    0.63 
 -12  -7   1    3.94    0.78 
 -12   7   1    2.48    0.70 
 -12   7   1    3.04    0.75 
 -11  -7   1    1.33    0.61 
 -11   7   1    1.60    0.59 
 -11   7   1    1.18    0.59 
 -10  -7   1    2.71    0.65 
 -10   7   1    3.19    0.67 
  -9  -7   1   -0.22    0.51 
   9  -7  -1    0.36    0.51 
  -9   7   1    1.40    0.55 
  -8  -7   1   11.13    0.90 
   8  -7  -1   11.97    0.95 
  -8   7   1   10.50    0.90 
   7  -7  -1    0.98    0.56 
  -7  -7   1    0.59    0.45 
   6  -7  -1    0.33    0.51 
  -6  -7   1   -0.05    0.46 
  -6   7   1   -0.29    0.52 
   6   7  -1    0.32    0.17 
  -5  -7   1   19.22    0.94 
   5  -7  -1   19.66    1.01 
   5   7  -1   19.72    0.67 
  -5   7   1   18.27    1.00 
  -4  -7   1   12.68    0.84 
   4  -7  -1   10.86    0.83 
  -4   7   1   10.99    0.80 
   4   7  -1   12.38    0.58 
   3  -7  -1    4.57    0.60 
  -3  -7   1    4.01    0.53 
   3   7  -1    3.16    0.39 
  -3   7   1    3.29    0.56 
   2  -7  -1    9.06    0.72 
   2   7  -1    7.78    0.58 
  -2   7   1    7.39    0.65 
  -1  -7   1    1.95    0.37 
   1  -7  -1    2.71    0.55 
   1   7  -1    2.70    0.42 
  -1   7   1    2.22    0.47 
   0  -7  -1    3.35    0.58 
   0  -7   1    3.81    0.50 
   0   7  -1    3.09    0.46 
   0   7   1    3.19    0.45 
  -1  -7  -1   16.11    0.93 
   1  -7   1   15.30    0.83 
   1   7   1   16.93    0.77 
  -1   7  -1   16.35    0.84 
   2  -7   1    0.54    0.40 
  -2  -7  -1    0.45    0.44 
  -2   7  -1    0.72    0.39 
   2   7   1   -0.14    0.31 
   3  -7   1    1.64    0.45 
  -3  -7  -1    0.77    0.52 
  -3   7  -1    0.69    0.47 
   3   7   1    1.12    0.34 
   4  -7   1   13.96    0.77 
  -4  -7  -1   13.73    0.93 
  -4   7  -1   13.62    0.85 
   4   7   1   12.61    0.60 
   5  -7   1   15.71    0.83 
  -5  -7  -1   13.64    0.98 
   5   7   1   15.43    0.59 
  -5   7  -1   13.39    0.97 
   6  -7   1    0.08    0.44 
  -6  -7  -1    0.48    0.58 
  -6   7  -1    0.14    0.46 
   6   7   1    0.10    0.20 
  -7  -7  -1    2.98    0.68 
   7  -7   1    2.80    0.54 
  -7   7  -1    1.99    0.62 
  -8  -7  -1    3.75    0.71 
  -8   7  -1    2.97    0.66 
  -9  -7  -1    0.83    0.54 
  -9   7  -1    0.95    0.53 
 -10  -7  -1    0.46    0.54 
 -10   7  -1    0.41    0.51 
 -10   7  -1    0.88    0.59 
 -11  -7  -1   -0.35    0.51 
 -11   7  -1    0.22    0.53 
 -11   7  -1    0.28    0.51 
 -12  -7  -1    4.36    0.76 
 -12   7  -1    3.90    0.80 
 -12   7  -1    3.89    0.69 
 -13  -7  -1    0.98    0.68 
 -13   7  -1    0.33    0.58 
 -13   7  -1   -0.18    0.53 
 -14  -7  -1    0.15    0.71 
 -14   7  -1   -0.47    0.55 
 -14   7  -1    0.53    0.61 
 -14  -8   1    2.02    0.77 
 -14   8   1    1.09    0.64 
  13  -8  -1    1.65    0.65 
 -13  -8   1    1.18    0.62 
 -13   8   1    3.45    0.74 
  12  -8  -1    0.42    0.58 
 -12  -8   1    0.15    0.52 
 -12   8   1   -0.19    0.63 
  11  -8  -1   -0.40    0.58 
 -11  -8   1    0.74    0.59 
 -11   8   1    0.36    0.64 
  10  -8  -1    4.23    0.71 
 -10  -8   1    2.27    0.59 
 -10   8   1    3.53    0.77 
  -9  -8   1    0.44    0.50 
   9  -8  -1    0.45    0.56 
  -9   8   1    0.78    0.58 
  -8  -8   1    0.17    0.51 
   8  -8  -1   -0.09    0.53 
  -8   8   1   -0.20    0.51 
   7  -8  -1    6.19    0.73 
  -7  -8   1    5.08    0.67 
  -7   8   1    5.09    0.70 
   6  -8  -1   17.49    1.09 
  -6  -8   1   17.25    1.02 
   6   8  -1   16.54    0.59 
  -6   8   1   16.34    1.04 
   5  -8  -1   35.29    1.41 
  -5  -8   1   37.66    1.41 
  -5   8   1   34.32    1.42 
   5   8  -1   33.73    1.06 
   4  -8  -1   10.30    0.81 
  -4  -8   1    9.75    0.78 
   4   8  -1    9.81    0.60 
  -4   8   1    8.81    0.78 
  -3  -8   1   34.66    1.30 
   3  -8  -1   33.98    1.40 
  -3   8   1   35.13    1.38 
   3   8  -1   33.72    1.14 
   2  -8  -1    5.63    0.67 
  -2   8   1    5.65    0.66 
   2   8  -1    5.71    0.53 
  -1  -8   1    1.40    0.44 
   1  -8  -1    1.41    0.55 
  -1   8   1    0.90    0.44 
   1   8  -1    0.94    0.40 
   0  -8   1   11.17    0.82 
   0  -8  -1   10.94    0.83 
   0   8  -1   10.36    0.76 
   0   8   1   12.14    0.78 
   1  -8   1    6.18    0.63 
  -1  -8  -1    7.60    0.72 
  -1   8  -1    5.83    0.58 
   1   8   1    6.90    0.60 
   2  -8   1    2.89    0.53 
  -2  -8  -1    3.29    0.64 
  -2   8  -1    2.58    0.55 
   2   8   1    2.86    0.45 
  -3  -8  -1    0.60    0.54 
   3  -8   1    0.01    0.45 
  -3   8  -1    0.00    0.48 
   3   8   1    0.01    0.35 
   4  -8   1    2.52    0.51 
  -4  -8  -1    1.88    0.59 
   4   8   1    1.89    0.36 
  -4   8  -1    1.64    0.56 
  -5  -8  -1    2.21    0.63 
   5  -8   1    2.43    0.53 
   5   8   1    1.29    0.31 
  -5   8  -1    1.09    0.59 
  -6  -8  -1    0.94    0.61 
   6  -8   1    2.18    0.53 
  -6   8  -1    0.37    0.51 
   6   8   1    1.83    0.27 
   7  -8   1    0.05    0.47 
  -7  -8  -1    0.62    0.52 
  -7   8  -1    1.36    0.59 
  -8  -8  -1   -0.09    0.54 
   8  -8   1   -0.57    0.46 
  -8   8  -1   -0.71    0.46 
  -9  -8  -1   -1.13    0.46 
   9  -8   1    0.35    0.44 
  -9   8  -1    0.26    0.54 
 -10  -8  -1    2.77    0.72 
 -10   8  -1    4.65    0.80 
 -11  -8  -1   -0.40    0.56 
  11  -8   1    0.46    0.42 
 -11   8  -1    0.44    0.66 
  12  -8   1    3.70    0.69 
 -12  -8  -1    0.46    0.67 
 -12   8  -1    1.46    0.72 
 -13  -8  -1    0.75    0.69 
 -13   8  -1    0.00    0.62 
  13  -9  -1    1.87    0.70 
 -13  -9   1    2.87    0.78 
 -13   9   1    1.35    0.75 
  12  -9  -1    0.56    0.62 
 -12  -9   1    0.28    0.60 
 -12   9   1    0.85    0.63 
 -11  -9   1    2.47    0.70 
  11  -9  -1    4.24    0.75 
 -11   9   1    3.32    0.73 
  10  -9  -1    9.80    0.92 
 -10  -9   1   10.94    1.00 
 -10   9   1   12.42    1.13 
   9  -9  -1    2.97    0.69 
  -9  -9   1    2.50    0.65 
  -9   9   1    3.30    0.74 
   8  -9  -1    0.68    0.58 
  -8  -9   1    1.76    0.56 
  -8   9   1    0.23    0.64 
   7  -9  -1    9.50    0.86 
  -7  -9   1    9.64    0.84 
  -7   9   1    9.36    0.94 
  -6  -9   1   12.03    0.92 
   6  -9  -1    8.89    0.85 
  -6   9   1   10.15    0.88 
  -5  -9   1    0.22    0.49 
   5  -9  -1   -0.10    0.55 
  -5   9   1   -0.11    0.48 
   5   9  -1    0.00    0.31 
   4  -9  -1    0.69    0.56 
  -4  -9   1    0.33    0.47 
   4   9  -1    0.22    0.35 
  -4   9   1   -0.36    0.47 
  -3  -9   1   -0.21    0.46 
   3  -9  -1    0.45    0.57 
   3   9  -1   -0.15    0.38 
  -3   9   1    0.06    0.51 
   2  -9  -1    0.78    0.57 
  -2  -9   1    0.03    0.07 
   2   9  -1   -0.67    0.41 
  -2   9   1   -0.46    0.47 
  -1  -9   1    7.92    0.71 
   1  -9  -1    7.82    0.81 
  -1   9   1    7.74    0.71 
   1   9  -1    6.23    0.64 
   0  -9  -1    2.77    0.65 
   0  -9   1    3.59    0.60 
   0   9   1    4.02    0.59 
   0   9  -1    3.25    0.58 
  -1  -9  -1    3.03    0.66 
   1  -9   1    2.20    0.53 
   1   9   1    1.80    0.49 
  -1   9  -1    2.28    0.56 
   2  -9   1    8.25    0.75 
  -2  -9  -1    7.98    0.79 
  -2   9  -1    6.14    0.71 
   2   9   1    7.12    0.61 
  -3  -9  -1   14.23    1.03 
   3  -9   1   13.22    0.94 
   3   9   1   15.41    0.80 
  -3   9  -1   15.19    0.95 
  -4  -9  -1    1.13    0.57 
   4  -9   1    1.19    0.51 
   4   9   1    1.34    0.39 
  -4   9  -1    1.35    0.53 
  -5  -9  -1   -0.60    0.53 
   5  -9   1   -0.25    0.47 
   5   9   1   -0.26    0.29 
  -5   9  -1   -0.68    0.54 
  -6  -9  -1    4.95    0.69 
   6  -9   1    4.60    0.64 
  -6   9  -1    4.09    0.67 
   7  -9   1    4.28    0.65 
  -7  -9  -1    5.37    0.74 
  -7   9  -1    5.27    0.80 
   8  -9   1    1.31    0.56 
  -8  -9  -1    1.00    0.64 
  -8   9  -1    1.22    0.61 
   9  -9   1    0.96    0.55 
  -9  -9  -1    0.29    0.60 
  -9   9  -1   -0.54    0.57 
  10  -9   1    9.94    0.89 
 -10  -9  -1    7.84    0.92 
 -10   9  -1    9.21    1.01 
 -11  -9  -1    1.47    0.63 
  11  -9   1    2.41    0.63 
 -11   9  -1    3.01    0.75 
 -12  -9  -1    2.00    0.72 
  12  -9   1    0.45    0.23 
 -12   9  -1    1.69    0.70 
 -11 -10   1    1.79    0.64 
  11 -10  -1    1.11    0.68 
 -11  10   1    1.65    0.67 
 -10 -10   1    0.03    0.57 
  10 -10  -1    0.59    0.60 
 -10  10   1    0.07    0.61 
  -9 -10   1    0.40    0.56 
   9 -10  -1    0.01    0.61 
  -9  10   1    0.72    0.60 
  -8 -10   1   -0.09    0.52 
   8 -10  -1    0.07    0.58 
  -8  10   1    0.65    0.68 
  -7 -10   1    0.27    0.53 
   7 -10  -1    0.40    0.59 
  -7  10   1    0.18    0.62 
   6 -10  -1    0.93    0.59 
  -6 -10   1    1.07    0.55 
  -6  10   1    2.09    0.62 
   5 -10  -1    0.04    0.57 
  -5 -10   1    0.46    0.52 
  -5  10   1   -0.36    0.55 
   4 -10  -1    1.25    0.62 
  -4 -10   1    0.80    0.53 
  -4  10   1    0.25    0.56 
   4  10  -1    0.90    0.41 
  -3 -10   1    4.21    0.63 
   3 -10  -1    4.84    0.75 
   3  10  -1    4.42    0.54 
  -3  10   1    4.23    0.68 
  -2 -10   1   -0.18    0.14 
   2 -10  -1    0.32    0.57 
   2  10  -1    0.23    0.42 
  -2  10   1   -0.62    0.49 
   1 -10  -1    0.35    0.56 
  -1 -10   1    0.37    0.48 
  -1  10   1    0.38    0.50 
   1  10  -1    0.04    0.45 
   0 -10   1    3.63    0.61 
   0 -10  -1    2.97    0.64 
   0  10   1    3.63    0.61 
   0  10  -1    2.97    0.57 
   1 -10   1   -0.44    0.50 
  -1 -10  -1   -0.03    0.52 
  -1  10  -1    0.95    0.54 
   1  10   1    0.24    0.46 
   2 -10   1    0.44    0.52 
  -2 -10  -1    1.26    0.58 
  -2  10  -1    0.14    0.47 
   2  10   1    0.78    0.43 
   3 -10   1    4.93    0.68 
  -3 -10  -1    3.74    0.69 
   3  10   1    3.27    0.53 
  -3  10  -1    3.65    0.69 
   4 -10   1    0.11    0.53 
  -4 -10  -1    0.17    0.53 
  -4  10  -1    0.59    0.58 
   4  10   1    0.29    0.39 
  -5 -10  -1    0.17    0.57 
   5 -10   1    0.22    0.55 
  -5  10  -1   -0.23    0.58 
  -6 -10  -1    0.51    0.61 
   6 -10   1   -0.19    0.50 
  -6  10  -1   -0.14    0.59 
   7 -10   1    0.44    0.54 
  -7 -10  -1   -0.35    0.51 
  -7  10  -1    0.00    0.55 
  -8 -10  -1    0.71    0.55 
   8 -10   1   -0.44    0.53 
  -8  10  -1    0.39    0.59 
   9 -10   1   -0.78    0.53 
  -9 -10  -1    0.10    0.63 
  -9  10  -1    0.27    0.66 
 -10 -10  -1    0.96    0.65 
  10 -10   1    0.17    0.58 
 -10  10  -1   -0.57    0.57 
  11 -10   1   -1.01    0.55 
 -11 -10  -1   -1.07    0.60 
 -11  10  -1    0.32    0.64 
 -10 -11   1    5.57    0.81 
  10 -11  -1    3.16    0.81 
 -10  11   1    4.95    0.92 
   9 -11  -1    0.79    0.68 
  -9 -11   1    1.81    0.65 
  -9  11   1    3.31    0.74 
  -8 -11   1    0.01    0.55 
   8 -11  -1   -0.22    0.58 
  -8  11   1    0.60    0.66 
  -7 -11   1    3.68    0.67 
   7 -11  -1    1.79    0.65 
  -7  11   1    1.84    0.64 
   6 -11  -1    4.63    0.77 
  -6 -11   1    5.28    0.74 
  -6  11   1    3.38    0.76 
  -5 -11   1    0.68    0.53 
   5 -11  -1    0.34    0.66 
  -5  11   1    0.25    0.54 
   4 -11  -1   -0.25    0.62 
  -4 -11   1   -0.11    0.50 
  -4  11   1    0.31    0.54 
   3 -11  -1    3.20    0.74 
   3  11  -1    3.78    0.56 
  -3  11   1    2.74    0.63 
   2 -11  -1    2.55    0.69 
  -2 -11   1    4.69    0.63 
   2  11  -1    2.60    0.55 
  -2  11   1    1.73    0.56 
  -1 -11   1    8.99    0.81 
   1 -11  -1    9.14    0.91 
  -1  11   1    7.09    0.80 
   1  11  -1    8.85    0.77 
   0 -11  -1    1.01    0.62 
   0 -11   1    1.13    0.52 
   0  11   1    1.65    0.56 
   0  11  -1    0.50    0.49 
  -1 -11  -1   -0.07    0.56 
   1 -11   1   -0.85    0.48 
  -1  11  -1    0.16    0.51 
   1  11   1   -0.20    0.47 
  -2 -11  -1    3.19    0.68 
   2 -11   1    1.42    0.59 
  -2  11  -1    0.33    0.56 
   2  11   1    1.51    0.51 
  -3 -11  -1    5.51    0.77 
   3 -11   1    4.29    0.70 
  -3  11  -1    3.91    0.72 
   3  11   1    4.05    0.58 
  -4 -11  -1    1.29    0.60 
   4 -11   1    1.93    0.62 
  -4  11  -1    2.00    0.69 
  -5 -11  -1    0.06    0.58 
   5 -11   1    1.11    0.60 
  -5  11  -1    1.13    0.67 
   6 -11   1    3.82    0.71 
  -6 -11  -1    1.14    0.59 
  -6  11  -1    2.54    0.77 
   7 -11   1    0.77    0.56 
  -7 -11  -1   -0.15    0.50 
  -7  11  -1   -0.18    0.68 
  -8 -11  -1    1.37    0.66 
  -8  11  -1    1.87    0.70 
  -9 -11  -1    1.08    0.66 
  -9  11  -1   -0.80    0.60 
   8 -12  -1   -0.25    0.18 
  -8 -12   1    0.40    0.57 
  -8  12   1   -0.93    0.57 
   7 -12  -1   -0.14    0.16 
  -7 -12   1    0.43    0.57 
  -7  12   1   -0.22    0.69 
   6 -12  -1   -0.21    0.15 
  -6 -12   1   -0.03    0.55 
  -6  12   1    1.12    0.72 
   5 -12  -1    0.01    0.22 
  -5 -12   1   -0.23    0.50 
  -5  12   1    0.61    0.65 
  -4 -12   1   -0.10    0.50 
   4 -12  -1    0.72    0.49 
  -4  12   1   -0.04    0.54 
   3 -12  -1    4.19    0.76 
  -3  12   1    4.22    0.76 
   2 -12  -1    1.35    0.67 
  -2 -12   1    1.60    0.57 
  -2  12   1    2.13    0.65 
   2  12  -1    2.18    0.58 
   1 -12  -1    1.43    0.65 
  -1 -12   1    1.33    0.56 
  -1  12   1    1.11    0.63 
   1  12  -1    2.18    0.61 
   0 -12   1    1.94    0.61 
   0 -12  -1    2.16    0.67 
   0  12   1    1.77    0.59 
   0  12  -1    1.97    0.62 
   1 -12   1    0.83    0.56 
  -1 -12  -1    0.99    0.62 
   1  12   1    0.23    0.53 
  -1  12  -1    1.41    0.60 
  -2 -12  -1    1.21    0.62 
   2 -12   1    0.86    0.59 
   2  12   1    0.38    0.49 
  -2  12  -1   -0.40    0.57 
   3 -12   1    0.25    0.58 
  -3 -12  -1    0.78    0.60 
  -3  12  -1    1.04    0.63 
  -4 -12  -1    1.19    0.60 
  -4  12  -1    0.66    0.64 
  -5 -12  -1   -1.05    0.57 
  -5  12  -1    1.33    0.70 
  -6 -12  -1    0.91    0.66 
  -6  12  -1    0.71    0.62 
  -7 -12  -1    0.70    0.62 
  -7  12  -1   -0.08    0.62 
   4 -13  -1   -0.15    0.27 
  -4  13   1    0.19    0.70 
   3 -13  -1   -0.01    0.16 
  -3 -13   1    0.23    0.56 
  -3  13   1    1.49    0.71 
   2 -13  -1    0.90    0.59 
  -2 -13   1   -0.47    0.52 
  -2  13   1    1.03    0.69 
   1 -13  -1    0.27    0.64 
  -1 -13   1    1.89    0.62 
   1  13  -1    0.93    0.60 
  -1  13   1    0.72    0.61 
   0 -13  -1   -0.11    0.62 
   0  13  -1    0.82    0.63 
   0  13   1    1.30    0.60 
  -1 -13  -1   -0.59    0.61 
   1  13   1    1.50    0.59 
  -1  13  -1    1.04    0.66 
  -2 -13  -1   -0.30    0.59 
  -2  13  -1    0.03    0.61 
  -3 -13  -1   -0.61    0.57 
  -3  13  -1    0.88    0.66 
  -4 -13  -1    0.47    0.62 
  -4  13  -1    0.21    0.66 
 -17   0   2    1.36    0.67 
 -16   0   2    2.41    0.72 
 -15   0   2    1.40    0.69 
 -15   0   2    1.94    0.47 
 -14   0   2    1.05    0.39 
 -14   0   2    0.20    0.60 
 -13   0   2   30.91    1.16 
 -13   0   2   32.03    1.47 
 -12   0   2    2.12    0.57 
 -12   0   2    2.74    0.44 
 -11   0   2   18.94    0.83 
 -11   0   2   19.14    1.10 
 -10   0   2    0.33    0.30 
 -10   0   2    0.83    0.51 
  -9   0   2    0.37    0.38 
  -9   0   2    0.07    0.28 
  -8   0   2   23.88    0.82 
  -8   0   2   23.39    0.97 
  -7   0   2    0.07    0.23 
  -7   0   2   -0.33    0.34 
  -6   0   2   50.99    1.36 
  -6   0   2   50.68    1.50 
  -5   0   2   18.89    0.76 
  -5   0   2   19.27    0.62 
  -4   0   2   10.39    0.53 
  -3   0   2  169.24    4.14 
   3   0  -2  179.38    4.10 
   2   0  -2    8.21    0.31 
   2   0  -2    7.82    0.33 
  -2   0   2    7.50    0.31 
  -2   0   2    7.78    0.33 
  -1   0   2   28.25    0.74 
   1   0  -2   27.90    0.72 
   0   0  -2  161.70    3.83 
   0   0   2  162.90    3.80 
   0   0  -2  163.60    3.83 
   0   0  -2  165.49    3.81 
   1   0   2    0.34    0.15 
  -1   0  -2    0.32    0.13 
   1   0   2    0.24    0.15 
  -1   0  -2    0.17    0.14 
  -2   0  -2  947.41   22.58 
   2   0   2 1000.00   22.78 
  -2   0  -2  942.83   22.71 
  -3   0  -2   61.17    1.59 
  -3   0  -2   60.94    1.57 
  -4   0  -2    2.22    0.29 
  -4   0  -2    2.39    0.34 
  -6   0  -2   26.64    0.99 
  -7   0  -2    3.94    0.39 
  -7   0  -2    2.98    0.44 
  -8   0  -2   18.55    0.91 
  -8   0  -2   17.64    0.76 
  -9   0  -2   11.44    0.77 
  -9   0  -2    9.50    0.63 
 -10   0  -2   20.90    1.11 
 -10   0  -2   20.23    0.91 
 -11   0  -2    0.91    0.40 
 -11   0  -2    1.29    0.50 
 -12   0  -2   10.20    0.71 
 -12   0  -2   11.86    0.92 
 -13   0  -2   14.24    1.02 
 -13   0  -2   14.45    0.83 
 -14   0  -2   -0.17    0.49 
 -14   0  -2    1.30    0.43 
 -15   0  -2    0.16    0.57 
 -16   0  -2    0.18    0.67 
 -17  -1   2    0.30    0.67 
 -17   1   2   -0.76    0.65 
 -16  -1   2    2.02    0.71 
 -16   1   2    3.48    0.84 
 -16   1   2    4.72    0.60 
 -15  -1   2   -0.08    0.52 
 -15   1   2   -0.64    0.49 
 -15   1   2    0.22    0.41 
 -14  -1   2    0.05    0.52 
 -14  -1   2   -0.09    0.33 
 -14   1   2    0.54    0.42 
 -14   1   2   -0.85    0.56 
 -13  -1   2    2.59    0.68 
 -13  -1   2    3.38    0.41 
 -13   1   2    3.16    0.52 
 -13   1   2    2.72    0.68 
 -12  -1   2    2.08    0.36 
 -12  -1   2    1.37    0.54 
 -12   1   2    0.72    0.51 
 -12   1   2    1.27    0.43 
 -11  -1   2    8.53    0.80 
 -11  -1   2    8.59    0.54 
 -11   1   2    8.88    0.83 
 -11   1   2    8.52    0.66 
 -10  -1   2   21.77    1.05 
 -10  -1   2   22.01    0.79 
 -10   1   2   21.11    1.03 
  -9  -1   2    9.14    0.70 
  -9  -1   2    9.44    0.47 
  -9   1   2    7.03    0.63 
  -8  -1   2    0.28    0.35 
  -8  -1   2    0.48    0.22 
  -8   1   2    0.43    0.29 
  -8   1   2    0.39    0.34 
  -7  -1   2    4.13    0.48 
  -7  -1   2    4.48    0.30 
  -7   1   2    4.22    0.39 
  -7   1   2    3.04    0.41 
  -6  -1   2   10.88    0.41 
  -6  -1   2   10.55    0.58 
  -6   1   2   10.77    0.63 
  -6   1   2    9.86    0.51 
  -5  -1   2    5.06    0.29 
  -5  -1   2    5.22    0.43 
  -5   1   2    6.20    0.46 
   5   1  -2    4.98    0.31 
  -5   1   2    5.31    0.41 
  -4  -1   2   90.63    2.17 
  -4  -1   2   91.54    2.29 
  -4   1   2   88.31    2.30 
   4   1  -2   92.17    2.17 
  -4   1   2   89.76    2.26 
  -3  -1   2   91.25    2.28 
  -3  -1   2   94.55    2.21 
  -3   1   2   90.93    2.29 
  -3   1   2   92.96    2.31 
   3   1  -2   94.22    2.21 
  -2  -1   2  260.17    6.43 
  -2   1   2  268.99    6.29 
   2   1  -2  278.57    6.24 
   2   1  -2  267.15    6.25 
  -2   1   2  270.38    6.30 
   1  -1  -2   89.33    2.17 
  -1  -1   2   91.18    2.15 
  -1  -1   2   88.49    2.10 
   1  -1  -2   87.73    2.18 
   1   1  -2   91.12    2.11 
   1   1  -2   88.74    2.15 
  -1   1   2   92.49    2.18 
  -1   1   2   89.88    2.17 
   0  -1  -2   51.47    1.30 
   0  -1  -2   50.65    1.28 
   0  -1   2   51.64    1.29 
   0   1   2   51.83    1.29 
   0   1  -2   50.98    1.29 
   1  -1   2   10.69    0.32 
  -1  -1  -2   10.48    0.39 
  -1  -1  -2   10.60    0.44 
  -1   1  -2   10.90    0.43 
   1   1   2   10.61    0.39 
  -1   1  -2   10.69    0.32 
  -2  -1  -2   10.61    0.53 
  -2  -1  -2   12.44    0.44 
   2  -1   2   11.47    0.42 
  -2   1  -2   11.58    0.42 
  -2   1  -2   11.43    0.49 
  -3  -1  -2  138.79    3.29 
  -3  -1  -2  137.38    3.38 
  -3   1  -2  139.85    3.37 
  -3   1  -2  137.22    3.32 
  -4  -1  -2   12.33    0.60 
  -4  -1  -2   13.46    0.50 
  -4   1  -2   12.83    0.59 
  -4   1  -2   12.44    0.55 
  -5  -1  -2   72.55    2.02 
  -5  -1  -2   75.82    1.90 
  -5   1  -2   75.33    1.97 
  -5   1  -2   75.65    1.98 
  -6  -1  -2    4.41    0.48 
  -6  -1  -2    3.66    0.34 
  -6   1  -2    4.24    0.43 
  -6   1  -2    3.90    0.44 
  -7  -1  -2   14.90    0.64 
  -7  -1  -2   14.88    0.82 
  -7   1  -2   15.24    0.69 
  -7   1  -2   17.23    0.79 
  -8  -1  -2    2.30    0.45 
  -8  -1  -2    2.73    0.36 
  -8   1  -2    1.78    0.43 
  -8   1  -2    2.41    0.41 
  -9  -1  -2    1.11    0.33 
  -9  -1  -2    0.47    0.49 
  -9   1  -2   -0.01    0.39 
  -9   1  -2    0.62    0.41 
 -10  -1  -2    1.01    0.56 
 -10  -1  -2    1.14    0.37 
 -10   1  -2    0.76    0.45 
 -10   1  -2    0.51    0.38 
 -11  -1  -2   11.15    0.90 
 -11  -1  -2   11.84    0.69 
 -11   1  -2   13.40    0.95 
 -12  -1  -2    1.59    0.57 
 -12  -1  -2    1.02    0.38 
 -12   1  -2    1.54    0.59 
 -12   1  -2    0.85    0.43 
 -13  -1  -2    0.16    0.36 
 -13  -1  -2    0.56    0.53 
 -13   1  -2    0.49    0.44 
 -13   1  -2    0.65    0.60 
 -14  -1  -2    1.55    0.69 
 -14   1  -2    1.91    0.53 
 -14   1  -2    3.01    0.70 
 -15  -1  -2   -0.71    0.51 
 -15   1  -2   -0.03    0.60 
 -15   1  -2   -0.33    0.46 
 -16  -1  -2    0.45    0.68 
 -16   1  -2    0.62    0.59 
 -17  -2   2    0.31    0.67 
 -17   2   2   -0.41    0.45 
 -17   2   2   -0.05    0.69 
 -16  -2   2    2.57    0.73 
 -16   2   2    1.29    0.64 
 -16   2   2    2.83    0.56 
 -15  -2   2    1.30    0.60 
 -15   2   2    0.75    0.42 
 -15   2   2    0.31    0.61 
 -14  -2   2    0.81    0.62 
 -14   2   2    1.19    0.63 
 -14   2   2    0.30    0.13 
 -13  -2   2    1.67    0.63 
 -13   2   2    1.50    0.62 
 -13   2   2    1.90    0.49 
 -12  -2   2   -0.09    0.25 
 -12  -2   2    0.97    0.53 
 -12   2   2    0.16    0.55 
 -12   2   2    0.02    0.40 
 -11  -2   2   15.39    1.02 
 -11  -2   2   13.60    0.57 
 -11   2   2   14.48    1.02 
 -11   2   2   13.34    0.81 
 -10  -2   2    0.88    0.23 
 -10  -2   2    0.63    0.44 
 -10   2   2    0.63    0.46 
 -10   2   2    0.74    0.42 
  -9  -2   2   15.56    0.92 
  -9  -2   2   15.14    0.53 
  -9   2   2   14.78    0.90 
  -9   2   2   14.42    0.77 
  -8  -2   2    0.39    0.16 
  -8  -2   2   -0.13    0.33 
  -8   2   2    0.35    0.39 
  -8   2   2    0.31    0.33 
  -7  -2   2   27.40    1.02 
  -7  -2   2   28.47    0.76 
  -7   2   2   28.24    0.96 
   7   2  -2   27.23    0.76 
  -7   2   2   27.78    1.04 
  -6  -2   2   26.17    0.70 
  -6  -2   2   25.93    0.94 
  -6   2   2   27.43    0.94 
   6   2  -2   26.58    0.70 
  -6   2   2   25.68    0.95 
  -5  -2   2   44.47    1.09 
  -5  -2   2   44.54    1.29 
  -5   2   2   44.77    1.30 
  -5   2   2   43.93    1.33 
   5   2  -2   43.83    1.09 
  -4  -2   2   14.89    0.62 
   4   2  -2   14.52    0.43 
  -4   2   2   14.60    0.60 
  -4   2   2   15.66    0.69 
   4   2  -2   14.44    0.43 
  -3  -2   2    4.71    0.36 
   3   2  -2    4.57    0.25 
   3   2  -2    4.95    0.25 
  -3   2   2    4.67    0.38 
  -3   2   2    4.59    0.39 
  -2  -2   2  214.23    4.94 
   2  -2  -2  216.26    5.05 
  -2  -2   2  210.58    4.96 
  -2   2   2  204.60    5.03 
   2   2  -2  212.33    4.94 
   2   2  -2  214.66    4.97 
   1  -2  -2    4.55    0.36 
  -1  -2   2    4.87    0.24 
  -1  -2   2    5.06    0.30 
  -1   2   2    4.71    0.33 
   1   2  -2    4.51    0.27 
   1   2  -2    4.31    0.31 
   0  -2   2   14.39    0.39 
   0  -2  -2   14.21    0.59 
   0   2   2   13.83    0.50 
   0   2  -2   15.15    0.55 
   0   2  -2   14.59    0.39 
  -1  -2  -2  361.09    8.48 
  -1  -2  -2  364.58    8.43 
   1  -2   2  356.50    8.42 
  -1   2  -2  352.54    8.40 
   1   2   2  364.59    8.35 
  -1   2  -2  358.71    8.62 
  -2  -2  -2    0.54    0.34 
   2  -2   2    0.28    0.16 
  -2  -2  -2    0.31    0.17 
  -2   2  -2    0.26    0.25 
  -2   2  -2    0.34    0.16 
   2   2   2    0.65    0.19 
  -3  -2  -2  152.90    3.60 
  -3  -2  -2  150.65    3.74 
  -3  -2  -2  153.57    3.60 
  -3   2  -2  152.58    3.64 
  -3   2  -2  151.58    3.72 
  -4  -2  -2    8.02    0.59 
  -4  -2  -2    8.59    0.38 
  -4   2  -2    8.59    0.55 
  -4   2  -2    8.51    0.46 
  -5  -2  -2   32.04    1.10 
  -5  -2  -2   29.70    0.86 
  -5   2  -2   29.58    1.04 
  -5   2  -2   30.97    0.98 
  -6  -2  -2   40.65    1.34 
  -6  -2  -2   41.23    1.13 
  -6   2  -2   41.30    1.29 
  -6   2  -2   41.23    1.27 
  -7  -2  -2    0.47    0.24 
  -7  -2  -2    1.41    0.40 
  -7   2  -2    0.20    0.33 
  -7   2  -2    0.94    0.39 
  -8  -2  -2    2.06    0.31 
  -8  -2  -2    2.33    0.49 
  -8   2  -2    3.10    0.44 
  -8   2  -2    2.00    0.46 
  -9  -2  -2    1.66    0.31 
  -9  -2  -2    1.31    0.55 
  -9   2  -2    2.01    0.48 
  -9   2  -2    1.57    0.43 
 -10  -2  -2    2.48    0.36 
 -10  -2  -2    2.71    0.62 
 -10   2  -2    2.43    0.52 
 -10   2  -2    2.27    0.55 
 -11  -2  -2    0.36    0.31 
 -11  -2  -2    0.44    0.50 
 -11   2  -2    0.29    0.47 
 -11   2  -2    0.74    0.50 
 -12  -2  -2    1.40    0.63 
 -12  -2  -2    1.67    0.35 
 -12   2  -2    0.35    0.48 
 -12   2  -2    1.44    0.56 
 -13  -2  -2    3.80    0.69 
 -13   2  -2    4.62    0.64 
 -13   2  -2    3.82    0.70 
 -14  -2  -2    0.37    0.62 
 -14   2  -2   -0.68    0.44 
 -14   2  -2    0.76    0.53 
 -15  -2  -2    2.10    0.72 
 -15   2  -2    2.33    0.67 
 -16  -2  -2    1.39    0.67 
 -16   2  -2    0.03    0.53 
 -16   2  -2    0.61    0.59 
 -17  -3   2   -1.63    0.61 
 -17   3   2    0.32    0.50 
 -17   3   2   -0.14    0.58 
 -16  -3   2    0.55    0.63 
 -16   3   2    0.33    0.53 
 -16   3   2    0.57    0.68 
 -15  -3   2    0.16    0.56 
 -15   3   2    0.86    0.59 
 -15   3   2    0.57    0.51 
 -14  -3   2    1.20    0.58 
 -14   3   2    0.82    0.47 
 -14   3   2   -0.30    0.51 
 -13  -3   2   -0.03    0.54 
 -13   3   2    0.25    0.58 
 -13   3   2    0.66    0.47 
 -12  -3   2    0.87    0.53 
 -12   3   2    0.20    0.41 
 -12   3   2    1.13    0.54 
 -11  -3   2   12.71    0.45 
 -11  -3   2   14.17    0.97 
 -11   3   2   11.76    0.87 
 -11   3   2   13.17    1.00 
 -10  -3   2    0.58    0.14 
 -10  -3   2    0.91    0.53 
 -10   3   2    0.84    0.40 
  10   3  -2    0.61    0.16 
 -10   3   2    0.86    0.51 
  -9  -3   2   10.42    0.76 
  -9   3   2   10.17    0.79 
  -9   3   2   10.31    0.69 
  -8  -3   2   -0.28    0.35 
  -8   3   2    0.20    0.34 
  -8   3   2   -0.29    0.35 
  -7  -3   2    0.78    0.38 
  -7   3   2    0.85    0.42 
  -7   3   2    0.96    0.35 
  -6  -3   2    2.73    0.39 
  -6   3   2    2.44    0.44 
  -6   3   2    2.29    0.38 
  -5  -3   2    2.78    0.35 
   5   3  -2    2.69    0.15 
  -5   3   2    3.32    0.43 
   5   3  -2    2.74    0.15 
  -5   3   2    3.25    0.42 
  -4  -3   2    4.64    0.39 
  -4   3   2    4.43    0.43 
   4   3  -2    3.70    0.22 
  -4   3   2    3.55    0.42 
   4   3  -2    4.21    0.23 
  -3  -3   2   21.42    0.60 
   3  -3  -2   20.79    0.79 
  -3   3   2   20.58    0.76 
   3   3  -2   20.94    0.60 
  -2  -3   2    7.83    0.40 
   2  -3  -2    7.27    0.51 
  -2   3   2    6.99    0.46 
   2   3  -2    7.80    0.37 
   1  -3  -2    7.02    0.56 
  -1  -3   2    6.62    0.35 
   1   3  -2    7.83    0.40 
  -1   3   2    8.04    0.48 
   1   3  -2    7.25    0.39 
   0  -3   2    1.54    0.20 
   0  -3  -2    1.08    0.40 
   0   3  -2    1.04    0.26 
   0   3  -2    2.04    0.21 
   0   3   2    1.83    0.28 
   1  -3   2    4.19    0.29 
  -1  -3  -2    3.67    0.41 
   1  -3   2    3.97    0.27 
   1   3   2    3.52    0.30 
  -1   3  -2    3.67    0.35 
  -2  -3  -2   18.22    0.79 
   2  -3   2   16.06    0.54 
  -2   3  -2   16.64    0.56 
   2   3   2   16.10    0.56 
  -2   3  -2   16.66    0.67 
  -3  -3  -2    5.43    0.49 
   3   3   2    4.76    0.32 
  -3   3  -2    4.89    0.36 
  -3   3  -2    5.36    0.47 
  -4  -3  -2   15.81    0.52 
  -4  -3  -2   16.14    0.75 
  -4  -3  -2   15.49    0.51 
  -4   3  -2   15.66    0.62 
  -4   3  -2   16.27    0.75 
  -5  -3  -2   14.64    0.63 
  -5  -3  -2   14.11    0.75 
  -5  -3  -2   16.08    0.51 
  -5   3  -2   13.06    0.64 
  -5   3  -2   14.74    0.73 
  -6  -3  -2    6.41    0.36 
  -6  -3  -2    6.34    0.56 
  -6   3  -2    6.40    0.51 
  -6   3  -2    7.58    0.58 
  -7  -3  -2    0.69    0.21 
  -7  -3  -2   -0.02    0.39 
  -7   3  -2    0.43    0.35 
  -7   3  -2    1.15    0.40 
  -8  -3  -2    1.93    0.54 
  -8  -3  -2    1.65    0.26 
  -8   3  -2    1.15    0.43 
  -8   3  -2    1.99    0.44 
  -9  -3  -2    1.16    0.26 
  -9  -3  -2    1.17    0.49 
  -9   3  -2    0.92    0.43 
  -9   3  -2    0.87    0.48 
 -10  -3  -2    2.26    0.31 
 -10  -3  -2    2.00    0.63 
 -10   3  -2    0.69    0.50 
 -10   3  -2    1.71    0.53 
 -11  -3  -2    3.53    0.66 
 -11  -3  -2    3.32    0.34 
 -11   3  -2    3.09    0.60 
 -11   3  -2    2.65    0.59 
 -12  -3  -2   -0.12    0.58 
 -12   3  -2    0.16    0.44 
 -12   3  -2    1.31    0.54 
 -13  -3  -2    0.08    0.62 
 -13   3  -2    0.29    0.51 
 -13   3  -2    0.87    0.51 
 -14  -3  -2    5.23    0.82 
 -14   3  -2    4.34    0.68 
 -14   3  -2    4.13    0.76 
 -15  -3  -2    0.27    0.67 
 -15   3  -2    0.34    0.54 
 -15   3  -2    1.84    0.61 
 -16  -3  -2   -0.68    0.65 
 -16   3  -2    2.54    0.66 
 -16   3  -2    0.94    0.67 
 -17  -4   2    0.23    0.60 
 -17   4   2    0.35    0.63 
 -17   4   2    0.07    0.55 
 -16  -4   2    0.04    0.58 
 -16   4   2   -0.28    0.62 
 -16   4   2    0.08    0.53 
 -15  -4   2    2.44    0.68 
 -15   4   2    3.72    0.67 
 -15   4   2    2.77    0.69 
 -14  -4   2    0.01    0.57 
 -14   4   2    0.54    0.51 
 -14   4   2   -0.19    0.54 
 -13  -4   2    4.69    0.78 
 -13   4   2    4.35    0.64 
 -13   4   2    3.60    0.73 
 -12  -4   2    5.12    0.75 
 -12   4   2    6.86    0.82 
 -12   4   2    5.71    0.70 
 -11  -4   2   17.16    1.03 
 -11   4   2   17.69    1.04 
 -11   4   2   18.85    1.13 
 -10  -4   2    0.72    0.52 
 -10   4   2   -0.40    0.41 
 -10   4   2    0.39    0.47 
  -9  -4   2    3.32    0.54 
  -9   4   2    2.86    0.60 
  -9   4   2    4.30    0.61 
  -8  -4   2    6.18    0.60 
  -8   4   2    6.02    0.61 
  -8   4   2    6.88    0.68 
  -7  -4   2    0.45    0.40 
  -7   4   2    0.38    0.43 
  -7   4   2    0.53    0.40 
  -6  -4   2   47.70    1.49 
  -6   4   2   48.18    1.51 
  -6   4   2   48.65    1.54 
  -5  -4   2   76.35    2.06 
   5   4  -2   76.03    1.79 
  -5   4   2   76.15    2.11 
   5   4  -2   76.44    1.79 
  -5   4   2   75.35    2.12 
  -4  -4   2   39.75    1.01 
   4  -4  -2   39.32    1.25 
  -4  -4   2   39.86    1.19 
   4   4  -2   38.37    1.01 
  -4   4   2   38.52    1.27 
  -3  -4   2    0.11    0.04 
   3  -4  -2   -0.41    0.32 
   3   4  -2    0.25    0.18 
  -3   4   2    0.41    0.29 
   2  -4  -2   10.44    0.59 
  -2  -4   2   10.70    0.49 
  -2   4   2   10.09    0.59 
   2   4  -2   10.37    0.46 
  -1  -4   2    1.41    0.25 
   1  -4  -2    1.36    0.35 
   1   4  -2    1.82    0.29 
  -1   4   2    1.46    0.33 
   0  -4  -2   38.20    1.21 
   0  -4   2   36.73    1.01 
   0   4   2   36.23    1.09 
   0   4  -2   36.22    1.10 
  -1  -4  -2   13.24    0.67 
   1  -4   2   13.11    0.50 
   1   4   2   12.31    0.55 
  -1   4  -2   12.65    0.63 
   2  -4   2   12.84    0.52 
  -2  -4  -2   12.39    0.74 
   2   4   2   12.76    0.52 
  -2   4  -2   13.29    0.68 
  -3  -4  -2    1.48    0.40 
  -3   4  -2    1.15    0.35 
   3   4   2    1.14    0.23 
  -4  -4  -2    6.39    0.56 
  -4   4  -2    6.36    0.44 
  -4   4  -2    6.91    0.56 
   4   4   2    5.99    0.35 
  -5  -4  -2    2.24    0.22 
  -5  -4  -2    0.48    0.40 
  -5  -4  -2    2.26    0.23 
  -5   4  -2    1.41    0.40 
  -5   4  -2    1.47    0.32 
  -6  -4  -2    9.54    0.40 
  -6  -4  -2    9.30    0.37 
  -6  -4  -2    8.73    0.73 
  -6   4  -2   10.02    0.76 
  -6   4  -2    8.63    0.61 
  -7  -4  -2    5.61    0.67 
  -7  -4  -2    4.32    0.28 
  -7  -4  -2    4.22    0.31 
  -7   4  -2    4.29    0.56 
  -7   4  -2    4.01    0.47 
  -8  -4  -2   13.96    0.45 
  -8  -4  -2   14.80    0.92 
  -8  -4  -2   12.71    0.47 
  -8   4  -2   11.74    0.82 
  -8   4  -2   14.60    0.82 
  -9  -4  -2    3.25    0.60 
  -9  -4  -2    3.82    0.26 
  -9   4  -2    2.28    0.54 
  -9   4  -2    2.79    0.52 
 -10  -4  -2    7.13    0.77 
 -10   4  -2    7.56    0.74 
 -10   4  -2    7.17    0.72 
 -11  -4  -2    5.18    0.71 
 -11   4  -2    9.79    0.87 
 -11   4  -2    7.81    0.74 
 -12  -4  -2    3.91    0.69 
 -12   4  -2    3.79    0.64 
 -12   4  -2    4.05    0.64 
 -13  -4  -2    0.69    0.58 
 -13   4  -2    0.29    0.53 
 -13   4  -2    0.74    0.55 
 -14  -4  -2   -0.13    0.54 
 -14   4  -2   -0.38    0.54 
 -14   4  -2   -0.69    0.50 
 -15  -4  -2    1.77    0.74 
 -15   4  -2    1.90    0.68 
 -15   4  -2    2.23    0.65 
 -16   4  -2   -0.13    0.56 
 -16  -5   2    0.39    0.67 
 -16   5   2   -0.49    0.62 
 -16   5   2    0.42    0.61 
 -15  -5   2    0.23    0.63 
 -15   5   2   -0.30    0.61 
 -15   5   2   -0.05    0.54 
 -14  -5   2    0.71    0.60 
 -14   5   2    1.63    0.60 
 -14   5   2    1.78    0.56 
 -13  -5   2    0.52    0.61 
 -13   5   2    0.14    0.52 
 -13   5   2    0.18    0.54 
 -12  -5   2    2.32    0.64 
 -12   5   2    1.00    0.52 
 -12   5   2    1.63    0.57 
 -11  -5   2   -0.10    0.47 
 -11   5   2    0.06    0.52 
 -11   5   2    0.27    0.56 
 -10  -5   2    0.30    0.53 
 -10   5   2   -0.03    0.52 
 -10   5   2   -0.34    0.52 
  -9  -5   2   12.63    0.93 
  -9   5   2   15.67    1.00 
  -9   5   2   13.96    0.90 
  -8  -5   2    3.65    0.58 
  -8   5   2    3.91    0.59 
  -8   5   2    3.95    0.60 
  -7  -5   2   -0.18    0.35 
  -7   5   2    0.32    0.43 
  -7   5   2    0.33    0.48 
  -6  -5   2    3.00    0.47 
   6  -5  -2    1.90    0.46 
  -6   5   2    2.16    0.47 
  -5  -5   2    0.27    0.15 
   5  -5  -2   -0.29    0.35 
  -5  -5   2    0.02    0.31 
   5   5  -2    0.08    0.15 
  -5   5   2    0.29    0.36 
  -4  -5   2    3.93    0.43 
   4  -5  -2    3.92    0.52 
  -4   5   2    2.71    0.43 
   4   5  -2    4.04    0.28 
   3  -5  -2    2.30    0.46 
   3   5  -2    2.42    0.28 
  -3   5   2    1.92    0.41 
  -2  -5   2    1.50    0.30 
   2  -5  -2    0.85    0.38 
  -2   5   2    0.88    0.33 
   2   5  -2    1.22    0.28 
  -1  -5   2    1.24    0.29 
   1  -5  -2    1.20    0.43 
   1   5  -2    0.67    0.29 
  -1   5   2    0.82    0.30 
   0  -5  -2    9.16    0.65 
   0  -5   2    9.30    0.51 
   0   5  -2   10.65    0.59 
   0   5   2    8.88    0.56 
   1  -5   2    0.48    0.27 
  -1  -5  -2    0.40    0.44 
  -1   5  -2    0.22    0.33 
   1   5   2    0.31    0.27 
  -2  -5  -2   -0.05    0.43 
   2  -5   2    0.31    0.26 
  -2   5  -2    0.14    0.36 
   2   5   2    0.29    0.25 
  -3  -5  -2    1.65    0.43 
   3  -5   2    1.62    0.32 
  -3   5  -2    2.47    0.46 
   3   5   2    1.55    0.27 
  -4  -5  -2    1.78    0.49 
   4  -5   2    2.45    0.36 
   4   5   2    2.62    0.27 
  -4   5  -2    2.42    0.44 
  -5  -5  -2   -0.05    0.41 
  -5   5  -2   -0.36    0.38 
  -5   5  -2    0.28    0.32 
   5   5   2   -0.15    0.21 
  -6  -5  -2    4.35    0.66 
  -6  -5  -2    3.96    0.30 
  -6  -5  -2    3.51    0.27 
  -6   5  -2    3.75    0.45 
  -6   5  -2    3.67    0.61 
  -7  -5  -2    0.61    0.49 
  -7  -5  -2    1.37    0.17 
  -7  -5  -2    1.31    0.19 
  -7   5  -2    1.30    0.48 
  -7   5  -2    0.92    0.38 
  -8  -5  -2    2.07    0.55 
  -8   5  -2    1.80    0.51 
  -8   5  -2    1.76    0.46 
  -9  -5  -2    0.89    0.55 
  -9   5  -2    0.76    0.58 
  -9   5  -2    0.70    0.46 
 -10  -5  -2    0.61    0.53 
 -10   5  -2   -0.48    0.48 
 -10   5  -2    0.07    0.44 
 -11  -5  -2    0.69    0.61 
 -11   5  -2    0.04    0.45 
 -11   5  -2    0.29    0.57 
 -12  -5  -2    0.44    0.63 
 -12   5  -2    0.21    0.47 
 -12   5  -2   -0.28    0.54 
 -13  -5  -2    1.52    0.61 
 -13   5  -2    0.88    0.59 
 -13   5  -2    1.30    0.54 
 -14  -5  -2   -0.18    0.56 
 -14   5  -2    0.23    0.55 
 -14   5  -2    0.28    0.59 
 -15  -5  -2   -0.17    0.57 
 -15   5  -2   -0.12    0.54 
 -15   5  -2   -0.08    0.56 
 -16   6   2   -0.79    0.61 
 -16   6   2    0.30    0.63 
 -15  -6   2    4.22    0.86 
 -15   6   2    2.70    0.72 
 -15   6   2    2.02    0.72 
 -14  -6   2    2.43    0.71 
 -14   6   2    1.04    0.63 
 -14   6   2    2.13    0.71 
 -13  -6   2    2.65    0.69 
 -13   6   2    1.92    0.65 
 -13   6   2    2.71    0.69 
 -12  -6   2   -0.11    0.58 
 -12   6   2    0.39    0.59 
 -12   6   2   -1.04    0.47 
 -11  -6   2    6.93    0.77 
 -11   6   2    4.86    0.68 
 -11   6   2    4.89    0.76 
 -10  -6   2    1.26    0.55 
 -10   6   2    0.93    0.58 
 -10   6   2    0.80    0.51 
  -9  -6   2    2.81    0.59 
  -9   6   2    3.25    0.60 
  -9   6   2    2.60    0.64 
  -8  -6   2    3.77    0.55 
   8  -6  -2    3.89    0.66 
  -8   6   2    3.24    0.60 
   7  -6  -2   -0.01    0.45 
  -7  -6   2   -0.14    0.41 
  -7   6   2    0.28    0.45 
  -6  -6   2   41.84    1.43 
   6  -6  -2   43.50    1.52 
  -6   6   2   40.80    1.47 
   6   6  -2   41.36    1.03 
   6   6  -2   41.47    1.03 
  -5  -6   2  103.34    2.79 
   5  -6  -2  107.40    2.88 
   5   6  -2  101.96    2.52 
  -5   6   2  103.70    2.88 
   4  -6  -2   -0.13    0.44 
  -4  -6   2   -0.07    0.32 
   4   6  -2   -0.07    0.22 
  -4   6   2   -0.11    0.43 
   3  -6  -2    3.15    0.52 
  -3  -6   2    2.86    0.38 
  -3   6   2    3.93    0.51 
   3   6  -2    3.59    0.34 
  -2  -6   2   11.01    0.64 
   2  -6  -2   12.65    0.74 
  -2   6   2   11.14    0.72 
   2   6  -2   11.43    0.57 
  -1  -6   2   23.43    0.85 
   1  -6  -2   23.68    1.05 
  -1   6   2   23.29    0.94 
   1   6  -2   22.84    0.86 
   0  -6   2   13.05    0.64 
   0  -6  -2   15.20    0.86 
   0   6   2   13.76    0.71 
   0   6  -2   13.94    0.72 
  -1  -6  -2    7.00    0.65 
   1  -6   2    7.18    0.52 
   1   6   2    6.67    0.50 
  -1   6  -2    8.37    0.61 
   2  -6   2   13.88    0.67 
  -2  -6  -2   13.81    0.83 
   2   6   2   14.96    0.66 
  -2   6  -2   11.92    0.72 
  -3  -6  -2    0.86    0.46 
   3  -6   2    1.08    0.35 
  -3   6  -2    1.24    0.42 
   3   6   2    1.11    0.30 
   4  -6   2    1.79    0.39 
  -4  -6  -2    2.32    0.59 
   4   6   2    1.92    0.30 
  -4   6  -2    2.94    0.55 
  -5  -6  -2    3.40    0.58 
   5  -6   2    3.83    0.48 
   5   6   2    4.06    0.33 
  -5   6  -2    4.94    0.63 
   6  -6   2   16.62    0.81 
  -6  -6  -2   16.55    1.08 
  -6  -6  -2   17.30    0.57 
  -6   6  -2   18.04    0.97 
  -7  -6  -2    7.99    0.79 
  -7  -6  -2    9.25    0.34 
  -7   6  -2    7.06    0.74 
  -7   6  -2    8.14    0.67 
  -8  -6  -2    4.60    0.75 
  -8   6  -2    5.90    0.62 
  -8   6  -2    7.02    0.82 
  -9  -6  -2   -1.12    0.52 
  -9   6  -2    0.21    0.42 
  -9   6  -2    0.51    0.52 
 -10  -6  -2    8.51    0.96 
 -10   6  -2   10.75    0.83 
 -10   6  -2   10.45    0.89 
 -11  -6  -2    9.39    0.90 
 -11   6  -2   11.23    0.88 
 -11   6  -2    9.15    0.86 
 -12  -6  -2    1.84    0.64 
 -12   6  -2    2.91    0.63 
 -12   6  -2    0.81    0.61 
 -13  -6  -2    0.95    0.63 
 -13   6  -2    0.15    0.54 
 -13   6  -2    0.63    0.60 
 -14  -6  -2   -0.23    0.59 
 -14   6  -2    0.29    0.56 
 -14   6  -2   -0.30    0.62 
 -15  -7   2    1.14    0.71 
 -15   7   2    0.90    0.68 
 -15   7   2    0.34    0.60 
 -14  -7   2    3.59    0.79 
 -14   7   2    2.27    0.73 
 -14   7   2    2.82    0.76 
 -13  -7   2    3.88    0.70 
 -13   7   2    4.45    0.76 
 -13   7   2    5.41    0.77 
 -12  -7   2    0.99    0.62 
 -12   7   2    0.92    0.59 
 -12   7   2    0.58    0.59 
 -11  -7   2    5.29    0.76 
 -11   7   2    3.92    0.70 
  10  -7  -2    1.90    0.60 
 -10  -7   2   -0.34    0.50 
 -10   7   2    0.60    0.54 
   9  -7  -2    0.50    0.51 
  -9  -7   2    0.81    0.51 
  -9   7   2    0.34    0.51 
   8  -7  -2    6.58    0.79 
  -8  -7   2    6.91    0.72 
  -8   7   2    6.27    0.73 
  -7  -7   2    5.93    0.68 
   7  -7  -2    6.17    0.73 
  -7   7   2    5.53    0.68 
  -6  -7   2    2.10    0.51 
   6  -7  -2    3.93    0.63 
  -6   7   2    3.31    0.58 
   6   7  -2    2.99    0.25 
   5  -7  -2   13.72    0.93 
  -5  -7   2   10.40    0.77 
   5   7  -2   12.30    0.54 
  -5   7   2   12.41    0.91 
   4  -7  -2    0.54    0.50 
  -4  -7   2    0.52    0.32 
  -4   7   2   -0.02    0.41 
   4   7  -2    0.37    0.29 
  -3  -7   2    0.89    0.36 
   3  -7  -2    0.03    0.48 
  -3   7   2   -0.01    0.39 
   3   7  -2    1.09    0.33 
   2  -7  -2    0.88    0.54 
  -2  -7   2    0.54    0.37 
   2   7  -2    0.27    0.34 
  -2   7   2    1.16    0.46 
   1  -7  -2    3.14    0.55 
  -1  -7   2    3.76    0.47 
  -1   7   2    3.30    0.51 
   1   7  -2    3.25    0.45 
   0  -7  -2    6.11    0.71 
   0  -7   2    6.96    0.55 
   0   7   2    6.92    0.59 
   0   7  -2    7.42    0.61 
   1  -7   2    4.74    0.49 
  -1  -7  -2    2.92    0.61 
  -1   7  -2    6.19    0.61 
   1   7   2    5.05    0.50 
  -2  -7  -2   10.36    0.86 
   2  -7   2    9.61    0.66 
   2   7   2   10.79    0.66 
  -2   7  -2   10.40    0.77 
   3  -7   2   10.10    0.68 
  -3  -7  -2    9.94    0.79 
   3   7   2   12.12    0.64 
  -3   7  -2   10.88    0.81 
  -4  -7  -2   26.21    1.20 
   4  -7   2   25.67    1.01 
  -4   7  -2   26.44    1.22 
   4   7   2   26.79    0.89 
   5  -7   2   23.35    0.98 
  -5  -7  -2   22.70    1.19 
   5   7   2   22.55    0.78 
  -5   7  -2   21.36    1.10 
   6  -7   2    6.22    0.61 
  -6  -7  -2    6.41    0.80 
  -6   7  -2    6.25    0.77 
   6   7   2    6.09    0.42 
  -7  -7  -2    9.47    0.90 
   7  -7   2    8.62    0.71 
  -7   7  -2    7.21    0.76 
   8  -7   2    7.23    0.68 
  -8  -7  -2    7.74    0.82 
  -8   7  -2    6.61    0.80 
  -9  -7  -2   -0.67    0.58 
  -9   7  -2    0.23    0.46 
  -9   7  -2    0.00    0.58 
 -10  -7  -2    1.21    0.67 
 -10   7  -2    1.14    0.54 
 -10   7  -2    1.32    0.58 
 -11  -7  -2   -0.10    0.54 
 -11   7  -2   -1.01    0.54 
 -11   7  -2    0.25    0.50 
 -12  -7  -2   -0.05    0.56 
 -12   7  -2   -0.19    0.49 
 -12   7  -2    0.05    0.62 
 -13  -7  -2   -0.15    0.56 
 -13   7  -2   -0.32    0.64 
 -13   7  -2    0.87    0.57 
 -14  -7  -2    0.18    0.67 
 -14   7  -2   -0.91    0.56 
 -14   7  -2    1.26    0.64 
 -14  -8   2   -1.09    0.58 
  14  -8  -2    0.49    0.64 
 -14   8   2    0.24    0.60 
  13  -8  -2    0.85    0.64 
 -13  -8   2    1.21    0.68 
 -13   8   2    1.32    0.69 
 -12  -8   2    0.94    0.60 
  12  -8  -2    0.05    0.58 
 -12   8   2   -0.24    0.54 
 -11  -8   2    7.51    0.82 
  11  -8  -2    5.58    0.83 
 -11   8   2    7.14    0.89 
 -10  -8   2    0.85    0.55 
  10  -8  -2    1.13    0.62 
 -10   8   2    0.96    0.57 
  -9  -8   2    1.48    0.55 
   9  -8  -2    0.75    0.58 
  -9   8   2    1.07    0.54 
   8  -8  -2    1.73    0.64 
  -8  -8   2    1.32    0.54 
  -8   8   2    2.05    0.60 
   7  -8  -2    6.25    0.78 
  -7  -8   2    5.79    0.69 
  -7   8   2    4.75    0.70 
   6  -8  -2    0.31    0.59 
  -6  -8   2   -0.15    0.43 
   6   8  -2    0.37    0.24 
  -6   8   2   -0.57    0.45 
  -5  -8   2    1.06    0.45 
   5  -8  -2    2.89    0.64 
  -5   8   2    0.70    0.50 
   5   8  -2    0.98    0.32 
   4  -8  -2    6.14    0.72 
  -4   8   2    5.65    0.69 
   4   8  -2    5.99    0.49 
  -3  -8   2    9.39    0.72 
   3  -8  -2   10.21    0.87 
   3   8  -2    6.92    0.55 
  -3   8   2    7.35    0.75 
  -2  -8   2    5.31    0.55 
   2  -8  -2    3.37    0.69 
  -2   8   2    3.87    0.61 
   2   8  -2    3.75    0.49 
   1  -8  -2    2.86    0.63 
  -1  -8   2    2.08    0.48 
   1   8  -2    3.43    0.49 
  -1   8   2    2.59    0.53 
   0  -8   2   29.24    1.12 
   0  -8  -2   27.15    1.29 
   0   8   2   27.80    1.15 
   0   8  -2   30.30    1.17 
   1  -8   2    8.25    0.64 
  -1  -8  -2    7.74    0.75 
   1   8   2    7.48    0.62 
  -1   8  -2    8.49    0.72 
   2  -8   2    1.19    0.46 
  -2  -8  -2    0.72    0.54 
   2   8   2    0.82    0.42 
  -2   8  -2    1.42    0.54 
   3  -8   2    2.76    0.50 
  -3  -8  -2    1.53    0.62 
  -3   8  -2    1.91    0.58 
   3   8   2    2.11    0.42 
  -4  -8  -2    0.21    0.51 
   4  -8   2    1.31    0.46 
   4   8   2    1.01    0.37 
  -4   8  -2    0.42    0.50 
  -5  -8  -2    3.71    0.65 
   5  -8   2    4.41    0.56 
  -5   8  -2    3.85    0.68 
   5   8   2    3.17    0.38 
  -6  -8  -2    1.33    0.63 
   6  -8   2    0.43    0.46 
   6   8   2    0.48    0.27 
  -6   8  -2    1.28    0.57 
   7  -8   2    0.56    0.46 
  -7  -8  -2    0.83    0.63 
  -7   8  -2   -0.17    0.50 
  -8  -8  -2   -1.07    0.58 
   8  -8   2   -0.67    0.45 
  -8   8  -2    0.02    0.50 
   9  -8   2    5.36    0.68 
  -9  -8  -2    5.32    0.77 
  -9   8  -2    6.38    0.83 
 -10  -8  -2    1.47    0.68 
  10  -8   2    1.03    0.53 
 -10   8  -2    1.71    0.66 
 -11  -8  -2    1.42    0.63 
  11  -8   2    0.06    0.48 
 -11   8  -2   -0.42    0.60 
 -12  -8  -2    1.34    0.64 
 -12   8  -2    0.58    0.61 
 -13  -8  -2    2.17    0.76 
 -13   8  -2    2.13    0.69 
  13  -9  -2    1.48    0.72 
 -13  -9   2   -0.04    0.62 
 -13   9   2    2.04    0.72 
  12  -9  -2   -0.64    0.59 
 -12  -9   2    0.16    0.56 
 -12   9   2   -0.73    0.53 
 -11  -9   2    0.26    0.55 
  11  -9  -2    0.71    0.64 
 -11   9   2    1.27    0.69 
 -10  -9   2   -0.08    0.48 
  10  -9  -2    1.31    0.62 
 -10   9   2    0.81    0.61 
   9  -9  -2    0.30    0.61 
  -9  -9   2    0.43    0.52 
  -9   9   2    0.55    0.54 
   8  -9  -2    1.10    0.59 
  -8  -9   2    0.46    0.49 
  -8   9   2   -0.01    0.57 
  -7  -9   2    0.85    0.51 
   7  -9  -2   -0.36    0.57 
  -7   9   2    0.25    0.53 
  -6  -9   2    0.23    0.46 
   6  -9  -2    0.26    0.55 
  -6   9   2    0.06    0.48 
  -5  -9   2    0.33    0.47 
   5  -9  -2   -0.66    0.56 
   5   9  -2    0.68    0.33 
  -5   9   2   -0.28    0.47 
   4  -9  -2    3.61    0.68 
   4   9  -2    3.17    0.44 
  -4   9   2    2.70    0.66 
  -3  -9   2    3.16    0.52 
   3  -9  -2    2.34    0.68 
   3   9  -2    2.66    0.46 
  -3   9   2    2.74    0.61 
  -2  -9   2    1.02    0.45 
   2  -9  -2    1.87    0.64 
   2   9  -2    1.04    0.43 
  -2   9   2    0.70    0.48 
  -1  -9   2   -0.48    0.42 
   1  -9  -2    0.00    0.57 
  -1   9   2    0.08    0.48 
   1   9  -2    0.16    0.45 
   0  -9   2    0.42    0.45 
   0  -9  -2    0.45    0.58 
   0   9   2    0.39    0.44 
   0   9  -2    1.35    0.50 
   1  -9   2    1.53    0.50 
  -1  -9  -2    1.65    0.64 
  -1   9  -2    0.67    0.51 
   1   9   2    1.60    0.48 
   2  -9   2    0.09    0.44 
  -2  -9  -2    0.00    0.61 
  -2   9  -2   -0.07    0.50 
   2   9   2    0.40    0.44 
  -3  -9  -2    0.24    0.59 
   3  -9   2    0.40    0.46 
   3   9   2   -0.95    0.37 
  -3   9  -2   -0.33    0.50 
   4  -9   2    3.61    0.57 
  -4  -9  -2    3.72    0.73 
   4   9   2    4.51    0.48 
  -4   9  -2    2.78    0.59 
   5  -9   2    4.79    0.61 
  -5  -9  -2    5.26    0.78 
   5   9   2    4.48    0.45 
  -5   9  -2    3.86    0.70 
   6  -9   2    2.20    0.52 
  -6  -9  -2    1.32    0.58 
  -6   9  -2    1.27    0.55 
  -7  -9  -2    0.44    0.55 
   7  -9   2    0.29    0.49 
  -7   9  -2   -0.70    0.56 
  -8  -9  -2    0.34    0.64 
   8  -9   2    0.34    0.48 
  -8   9  -2   -0.73    0.56 
   9  -9   2    0.13    0.51 
  -9  -9  -2   -0.70    0.57 
  -9   9  -2   -0.51    0.59 
 -10  -9  -2   -0.94    0.51 
  10  -9   2   -0.10    0.51 
 -10   9  -2    0.03    0.57 
  11  -9   2   -0.16    0.54 
 -11  -9  -2    0.82    0.70 
 -11   9  -2    1.04    0.64 
  12  -9   2    0.34    1.01 
 -12  -9  -2    1.07    0.64 
 -12   9  -2   -0.19    0.60 
  12 -10  -2   -0.03    0.64 
 -12  10   2   -0.13    0.70 
 -11 -10   2    3.40    0.73 
  11 -10  -2    2.17    0.75 
 -11  10   2    3.19    0.78 
 -10 -10   2   -0.21    0.51 
  10 -10  -2   -0.58    0.60 
 -10  10   2    1.57    0.71 
  -9 -10   2    0.73    0.53 
   9 -10  -2    0.73    0.66 
  -9  10   2    0.54    0.61 
  -8 -10   2    1.21    0.52 
   8 -10  -2   -0.30    0.58 
  -8  10   2    0.10    0.56 
  -7 -10   2    4.91    0.69 
   7 -10  -2    3.51    0.71 
  -7  10   2    4.56    0.80 
  -6 -10   2    0.41    0.47 
   6 -10  -2   -0.58    0.55 
  -6  10   2    0.51    0.63 
  -5 -10   2    0.72    0.46 
   5 -10  -2    1.38    0.64 
  -5  10   2    0.42    0.60 
  -4 -10   2    8.64    0.75 
   4 -10  -2    8.81    0.89 
  -4  10   2   10.38    0.88 
   4  10  -2    7.96    0.63 
  -3 -10   2   11.71    0.83 
   3 -10  -2   11.03    0.98 
  -3  10   2   11.15    0.95 
   3  10  -2   11.51    0.77 
  -2 -10   2    0.66    0.47 
   2 -10  -2    0.92    0.61 
   2  10  -2    0.40    0.42 
  -2  10   2    1.01    0.55 
   1 -10  -2    1.13    0.64 
  -1 -10   2    1.18    0.48 
   1  10  -2    1.04    0.50 
  -1  10   2    1.48    0.54 
   0 -10   2   26.02    1.15 
   0 -10  -2   24.34    1.33 
   0  10   2   24.70    1.16 
   0  10  -2   25.03    1.18 
  -1 -10  -2    2.25    0.63 
   1 -10   2    2.87    0.53 
  -1  10  -2    3.04    0.62 
   1  10   2    2.21    0.52 
  -2 -10  -2    0.06    0.61 
   2 -10   2    0.19    0.46 
  -2  10  -2   -0.29    0.50 
   2  10   2   -0.01    0.45 
   3 -10   2    0.38    0.49 
  -3 -10  -2    0.26    0.60 
   3  10   2    0.99    0.44 
  -3  10  -2    0.04    0.55 
  -4 -10  -2    2.45    0.69 
   4 -10   2    2.49    0.57 
   4  10   2    2.16    0.45 
  -4  10  -2    2.52    0.61 
  -5 -10  -2    0.27    0.59 
   5 -10   2    1.55    0.55 
  -5  10  -2    2.07    0.61 
   6 -10   2    7.15    0.73 
  -6 -10  -2    5.34    0.83 
  -6  10  -2    6.80    0.88 
   7 -10   2   -0.92    0.46 
  -7 -10  -2    0.83    0.66 
  -7  10  -2    0.06    0.62 
  -8 -10  -2    0.97    0.65 
   8 -10   2   -0.82    0.49 
  -8  10  -2    0.40    0.57 
  -9 -10  -2    4.61    0.82 
  -9  10  -2    3.69    0.85 
 -10 -10  -2    4.49    0.85 
 -10  10  -2    2.27    0.71 
 -11  10  -2   -0.04    0.71 
 -10 -11   2   -0.24    0.54 
  10 -11  -2    0.59    0.71 
 -10  11   2    2.41    0.81 
  -9 -11   2    0.77    0.60 
   9 -11  -2    0.69    0.66 
  -9  11   2    1.10    0.64 
   8 -11  -2   -0.02    0.61 
  -8 -11   2    0.80    0.55 
  -8  11   2    0.99    0.69 
  -7 -11   2    0.61    0.51 
   7 -11  -2   -0.23    0.62 
  -7  11   2   -0.71    0.55 
  -6 -11   2   -0.75    0.44 
   6 -11  -2    0.79    0.67 
  -6  11   2   -0.12    0.62 
   5 -11  -2    0.58    0.64 
  -5  11   2    0.73    0.62 
   4 -11  -2   -0.41    0.63 
  -4 -11   2    0.78    0.51 
  -4  11   2    0.42    0.55 
   3 -11  -2   -0.60    0.61 
  -3 -11   2   -0.36    0.43 
   3  11  -2    0.03    0.44 
  -3  11   2   -0.01    0.57 
  -2 -11   2    1.10    0.49 
   2 -11  -2    1.07    0.66 
   2  11  -2    0.31    0.47 
  -2  11   2    0.47    0.50 
   1 -11  -2    1.53    0.67 
  -1 -11   2    0.09    0.46 
  -1  11   2    0.88    0.54 
   1  11  -2    1.47    0.50 
   0 -11  -2    1.91    0.65 
   0 -11   2    1.00    0.49 
   0  11   2    0.58    0.51 
   0  11  -2    0.10    0.50 
   1 -11   2    1.41    0.53 
  -1 -11  -2    0.57    0.63 
  -1  11  -2    1.26    0.59 
   1  11   2    1.26    0.52 
   2 -11   2    5.48    0.67 
  -2 -11  -2    5.18    0.78 
   2  11   2    4.97    0.67 
  -2  11  -2    4.71    0.72 
  -3 -11  -2    2.24    0.72 
   3 -11   2    1.47    0.54 
   3  11   2    1.33    0.46 
  -3  11  -2    1.41    0.58 
  -4 -11  -2    0.00    0.58 
   4 -11   2   -0.02    0.52 
  -4  11  -2    0.21    0.52 
  -5 -11  -2    0.63    0.56 
  -5  11  -2   -0.11    0.61 
  -6 -11  -2    0.56    0.67 
  -6  11  -2    0.44    0.64 
  -7 -11  -2    0.62    0.68 
  -7  11  -2   -0.13    0.67 
  -8 -11  -2   -0.75    0.60 
  -8  11  -2    0.73    0.71 
  -9 -11  -2    0.48    0.65 
  -9  11  -2   -0.57    0.58 
   8 -12  -2   -0.69    0.63 
  -8 -12   2   -0.32    0.54 
  -8  12   2   -0.05    0.62 
  -7 -12   2    2.05    0.64 
   7 -12  -2    2.92    0.80 
  -7  12   2    1.98    0.69 
  -6 -12   2    0.66    0.43 
   6 -12  -2   -0.28    0.67 
  -6  12   2    1.72    0.74 
   5 -12  -2    0.53    0.69 
  -5 -12   2    0.22    0.44 
  -5  12   2    0.98    0.68 
  -4 -12   2    1.05    0.53 
   4 -12  -2    2.13    0.72 
  -4  12   2    0.71    0.64 
  -3 -12   2    2.06    0.58 
   3 -12  -2    2.74    0.76 
  -3  12   2    1.15    0.65 
   2 -12  -2   -0.82    0.65 
  -2 -12   2    0.23    0.47 
   2  12  -2   -0.13    0.49 
  -2  12   2    0.93    0.60 
   1 -12  -2    1.57    0.68 
  -1 -12   2    1.41    0.55 
   1  12  -2    1.34    0.54 
  -1  12   2    1.48    0.58 
   0 -12  -2    2.69    0.77 
   0 -12   2    4.24    0.75 
   0  12  -2    4.14    0.68 
   0  12   2    3.34    0.64 
  -1 -12  -2    2.12    0.69 
   1  12   2    1.30    0.58 
  -1  12  -2    1.71    0.61 
  -2 -12  -2    0.13    0.61 
   2  12   2    0.15    0.50 
  -2  12  -2    0.24    0.61 
  -3 -12  -2    0.04    0.63 
  -3  12  -2    0.04    0.62 
  -4 -12  -2    1.88    0.66 
  -4  12  -2    1.24    0.61 
  -5 -12  -2    2.42    0.71 
  -5  12  -2    2.15    0.75 
  -6 -12  -2    0.54    0.69 
  -6  12  -2    2.43    0.73 
  -7 -12  -2    3.22    0.81 
  -7  12  -2    2.23    0.82 
   4 -13  -2    2.21    0.78 
  -4  13   2   -0.01    0.67 
   3 -13  -2    0.76    0.70 
  -3  13   2   -1.18    0.58 
   2 -13  -2    1.45    0.75 
  -2  13   2    0.98    0.61 
   1 -13  -2    3.10    0.82 
  -1  13   2    1.51    0.65 
   1  13  -2    2.58    0.65 
   0 -13  -2    1.48    0.73 
   0  13  -2    0.13    0.58 
   0  13   2    1.10    0.66 
  -1 -13  -2    1.68    0.72 
   1  13   2   -0.57    0.54 
  -1  13  -2    0.44    0.62 
  -2 -13  -2    1.71    0.73 
  -2  13  -2    1.16    0.67 
  -3 -13  -2    1.66    0.71 
  -3  13  -2    0.18    0.64 
 -17   0   3   -0.70    0.54 
 -16   0   3    0.33    0.55 
 -15   0   3    0.00    0.51 
 -15   0   3    0.08    0.35 
 -14   0   3    0.59    0.37 
 -14   0   3   -0.39    0.55 
 -13   0   3    0.37    0.35 
 -13   0   3   -0.13    0.53 
 -12   0   3   -0.18    0.53 
 -12   0   3   -0.23    0.32 
 -11   0   3    0.38    0.45 
 -11   0   3   -0.08    0.31 
 -10   0   3    0.02    0.29 
 -10   0   3    0.06    0.41 
  -9   0   3   -0.30    0.25 
  -9   0   3   -0.55    0.39 
  -8   0   3    0.04    0.24 
  -8   0   3    0.27    0.33 
  -7   0   3   -0.36    0.32 
  -7   0   3   -0.02    0.23 
  -6   0   3   -0.09    0.19 
  -6   0   3   -0.19    0.26 
  -5   0   3    0.02    0.04 
  -5   0   3    0.14    0.28 
  -4   0   3   -0.12    0.19 
  -4   0   3   -0.17    0.22 
  -3   0   3   -0.06    0.24 
  -3   0   3    0.15    0.18 
   2   0  -3   -0.10    0.19 
  -2   0   3    0.08    0.19 
  -2   0   3   -0.16    0.18 
   1   0  -3   -0.06    0.17 
  -1   0   3    0.03    0.20 
   0   0  -3   -0.04    0.20 
   0   0   3   -0.01    0.18 
   0   0  -3   -0.08    0.18 
   1   0   3    0.40    0.22 
  -1   0  -3   -0.23    0.23 
  -1   0  -3   -0.08    0.22 
  -2   0  -3   -0.11    0.23 
  -2   0  -3   -0.22    0.25 
  -3   0  -3    0.28    0.24 
  -3   0  -3   -0.53    0.25 
  -4   0  -3    0.29    0.28 
  -4   0  -3    0.11    0.27 
  -5   0  -3    0.03    0.28 
  -5   0  -3   -0.08    0.30 
  -6   0  -3    0.27    0.30 
  -6   0  -3   -0.30    0.26 
  -7   0  -3   -0.44    0.31 
  -7   0  -3   -0.07    0.06 
  -8   0  -3    0.23    0.25 
  -8   0  -3    0.64    0.44 
  -9   0  -3   -0.39    0.46 
  -9   0  -3   -0.23    0.37 
 -10   0  -3   -0.24    0.43 
 -10   0  -3    0.27    0.39 
 -11   0  -3   -0.31    0.42 
 -11   0  -3    0.34    0.48 
 -12   0  -3    0.64    0.42 
 -12   0  -3    0.18    0.53 
 -13   0  -3   -0.47    0.55 
 -13   0  -3   -0.69    0.42 
 -14   0  -3   -0.31    0.58 
 -14   0  -3    0.59    0.46 
 -15   0  -3    0.37    0.62 
 -16   0  -3    0.75    0.63 
 -17  -1   3    0.61    0.66 
 -17   1   3   -0.51    0.57 
 -16  -1   3   -0.39    0.53 
 -16   1   3    0.31    0.63 
 -16   1   3    0.60    0.44 
 -15  -1   3    4.18    0.79 
 -15   1   3    3.98    0.82 
 -15   1   3    3.20    0.53 
 -14  -1   3    1.37    0.64 
 -14  -1   3    1.86    0.38 
 -14   1   3    0.72    0.63 
 -14   1   3    2.02    0.47 
 -13  -1   3    3.24    0.69 
 -13  -1   3    3.98    0.44 
 -13   1   3    3.56    0.53 
 -13   1   3    3.61    0.66 
 -12  -1   3    1.46    0.59 
 -12  -1   3    0.05    0.30 
 -12   1   3    0.65    0.39 
 -12   1   3   -0.14    0.47 
 -11  -1   3   13.95    0.91 
 -11  -1   3   14.20    0.65 
 -11   1   3   13.75    0.98 
 -11   1   3   11.87    0.69 
 -10  -1   3   81.10    2.08 
 -10  -1   3   81.61    2.41 
 -10   1   3   76.61    2.36 
  -9  -1   3    5.43    0.39 
  -9  -1   3    4.38    0.54 
  -9   1   3    4.87    0.54 
  -9   1   3    3.80    0.42 
  -8  -1   3    2.63    0.28 
  -8  -1   3    2.25    0.46 
  -8   1   3    2.99    0.38 
  -8   1   3    2.58    0.48 
  -7  -1   3   64.98    1.89 
  -7  -1   3   65.81    1.70 
  -7   1   3   68.13    1.92 
  -7   1   3   66.27    1.81 
  -6  -1   3    8.92    0.54 
  -6  -1   3    9.46    0.41 
  -6   1   3   10.07    0.62 
  -6   1   3    9.30    0.51 
  -5  -1   3   15.36    0.52 
  -5  -1   3   14.64    0.62 
  -5   1   3   14.94    0.61 
  -5   1   3   14.76    0.66 
  -4  -1   3   94.09    2.26 
  -4  -1   3   92.30    2.34 
  -4   1   3   92.62    2.39 
  -4   1   3   92.55    2.33 
  -3  -1   3    0.02    0.09 
  -3  -1   3   -0.11    0.20 
  -3   1   3    0.29    0.25 
  -3   1   3    0.08    0.27 
   2  -1  -3    1.53    0.28 
  -2  -1   3    1.65    0.20 
  -2   1   3    1.46    0.25 
   2   1  -3    1.36    0.19 
   1  -1  -3  891.31   20.97 
  -1  -1   3  903.46   20.71 
  -1   1   3  885.41   21.11 
   1   1  -3  890.22   21.20 
   1   1  -3  889.74   20.76 
   0  -1  -3   53.08    1.39 
   0  -1   3   51.45    1.25 
   0   1   3   50.60    1.36 
   0   1  -3   52.58    1.37 
   0   1  -3   53.50    1.25 
   1  -1   3  114.07    2.67 
  -1  -1  -3  111.11    2.78 
  -1   1  -3  113.24    2.78 
  -1   1  -3  114.38    2.67 
   1   1   3  112.62    2.75 
  -2  -1  -3   17.19    0.61 
   2  -1   3   17.43    0.56 
  -2  -1  -3   16.81    0.69 
  -2   1  -3   17.30    0.65 
  -2   1  -3   17.13    0.55 
  -3  -1  -3   36.11    1.08 
  -3   1  -3   35.14    1.00 
  -3   1  -3   35.26    1.09 
  -4  -1  -3    1.30    0.31 
  -4  -1  -3    1.26    0.23 
  -4   1  -3    1.04    0.32 
  -4   1  -3    1.76    0.28 
  -5  -1  -3    0.54    0.27 
  -5  -1  -3    0.40    0.36 
  -5   1  -3    0.63    0.30 
  -5   1  -3    0.77    0.30 
  -6  -1  -3    1.87    0.43 
  -6  -1  -3    1.66    0.32 
  -6   1  -3    1.43    0.37 
  -6   1  -3    1.22    0.32 
  -7  -1  -3   16.17    0.71 
  -7  -1  -3   16.24    0.83 
  -7   1  -3   18.21    0.82 
  -7   1  -3   17.18    0.80 
  -8  -1  -3    2.17    0.52 
  -8  -1  -3    2.91    0.41 
  -8   1  -3    2.85    0.50 
  -8   1  -3    2.66    0.46 
  -9  -1  -3   11.01    0.87 
  -9  -1  -3   11.37    0.68 
  -9   1  -3   10.90    0.82 
  -9   1  -3   11.44    0.77 
 -10  -1  -3   12.94    0.75 
 -10  -1  -3   12.70    0.97 
 -10   1  -3   13.84    0.84 
 -10   1  -3   12.15    0.92 
 -11  -1  -3    0.46    0.57 
 -11  -1  -3    0.48    0.40 
 -11   1  -3    0.37    0.38 
 -11   1  -3    1.19    0.55 
 -12  -1  -3    1.12    0.54 
 -12  -1  -3    0.55    0.40 
 -12   1  -3    0.14    0.13 
 -12   1  -3    0.96    0.54 
 -13  -1  -3    1.55    0.45 
 -13  -1  -3    1.56    0.63 
 -13   1  -3    1.12    0.62 
 -13   1  -3    1.12    0.50 
 -14  -1  -3   -0.25    0.56 
 -14   1  -3    0.12    0.48 
 -14   1  -3    0.08    0.52 
 -15  -1  -3    1.40    0.64 
 -15   1  -3    2.27    0.72 
 -15   1  -3    1.19    0.54 
 -16  -1  -3    6.01    0.94 
 -16   1  -3    3.56    0.80 
 -17  -2   3    0.70    0.69 
 -17   2   3    0.34    0.47 
 -17   2   3   -0.50    0.58 
 -16  -2   3    1.11    0.69 
 -16   2   3    1.49    0.50 
 -16   2   3    0.58    0.63 
 -15  -2   3    2.78    0.74 
 -15   2   3    1.45    0.69 
 -15   2   3    1.02    0.37 
 -14  -2   3    1.12    0.56 
 -14   2   3    1.44    0.68 
 -14   2   3    0.59    0.28 
 -13  -2   3    5.14    0.73 
 -13   2   3    4.48    0.60 
 -13   2   3    5.65    0.81 
 -12  -2   3    0.54    0.56 
 -12  -2   3    1.10    0.28 
 -12   2   3    1.35    0.63 
 -12   2   3    1.10    0.46 
 -11  -2   3    3.49    0.32 
 -11  -2   3    2.15    0.54 
 -11   2   3    2.63    0.58 
 -11   2   3    2.27    0.49 
 -10  -2   3    1.36    0.25 
 -10  -2   3    1.59    0.55 
 -10   2   3    1.28    0.43 
 -10   2   3    0.80    0.51 
  -9  -2   3    0.78    0.42 
  -9  -2   3    1.36    0.22 
  -9   2   3    0.54    0.42 
  -9   2   3    0.67    0.38 
  -8  -2   3    8.14    0.38 
  -8  -2   3    9.03    0.64 
  -8   2   3    8.64    0.57 
  -8   2   3    8.94    0.67 
  -7  -2   3   23.65    0.69 
  -7  -2   3   23.17    0.92 
  -7   2   3   23.50    0.88 
  -7   2   3   25.32    0.97 
  -6  -2   3  181.58    4.46 
  -6  -2   3  179.62    4.25 
  -6   2   3  179.82    4.49 
  -6   2   3  183.05    4.45 
   6   2  -3  180.01    4.30 
  -5  -2   3   68.93    1.83 
  -5  -2   3   68.19    1.68 
   5   2  -3   68.67    1.68 
  -5   2   3   67.11    1.88 
  -5   2   3   68.76    1.85 
  -4  -2   3    0.58    0.26 
   4   2  -3    0.70    0.18 
  -4   2   3    0.22    0.30 
  -4   2   3    0.20    0.25 
   4   2  -3    0.57    0.18 
   3  -2  -3  182.39    4.33 
  -3  -2   3  164.10    4.23 
  -3   2   3  187.40    4.32 
   3   2  -3  180.92    4.21 
  -2  -2   3   55.75    1.37 
   2  -2  -3   53.32    1.49 
   2   2  -3   54.87    1.41 
   2   2  -3   54.53    1.36 
  -2   2   3   55.10    1.47 
  -1  -2   3    0.16    0.10 
   1  -2  -3    0.61    0.30 
   1   2  -3    0.05    0.23 
  -1   2   3    0.42    0.27 
   1   2  -3   -0.02    0.12 
   0  -2  -3    7.59    0.52 
   0   2   3    7.87    0.44 
   0   2  -3    7.93    0.48 
  -1  -2  -3  169.18    4.14 
   1  -2   3  172.96    3.94 
   1   2   3  165.92    4.06 
  -1   2  -3  170.41    3.94 
  -1   2  -3  173.30    4.12 
  -2  -2  -3   47.25    1.38 
   2  -2   3   48.64    1.20 
   2   2   3   47.79    1.28 
  -2   2  -3   47.06    1.35 
  -2   2  -3   47.53    1.20 
  -3  -2  -3   25.70    0.93 
  -3  -2  -3   25.63    0.78 
  -3   2  -3   25.91    0.88 
  -3   2  -3   24.90    0.76 
  -4  -2  -3   41.32    1.32 
  -4  -2  -3   41.35    1.15 
  -4   2  -3   42.44    1.29 
  -4   2  -3   41.97    1.17 
  -5  -2  -3   25.95    0.83 
  -5  -2  -3   27.19    1.00 
  -5   2  -3   25.15    0.87 
  -5   2  -3   26.00    0.95 
  -6  -2  -3    2.23    0.42 
  -6  -2  -3    2.81    0.33 
  -6   2  -3    2.47    0.36 
  -6   2  -3    3.36    0.43 
  -7  -2  -3   17.34    0.94 
  -7  -2  -3   16.26    0.67 
  -7   2  -3   17.64    0.78 
  -7   2  -3   17.51    0.88 
  -8  -2  -3    1.87    0.34 
  -8  -2  -3    1.40    0.46 
  -8   2  -3    1.55    0.49 
  -8   2  -3    1.00    0.41 
  -9  -2  -3    1.57    0.35 
  -9  -2  -3    1.13    0.53 
  -9   2  -3    1.78    0.51 
  -9   2  -3    1.33    0.47 
 -10  -2  -3    7.63    0.60 
 -10  -2  -3    7.71    0.84 
 -10   2  -3    8.44    0.77 
 -10   2  -3    8.31    0.74 
 -11  -2  -3    0.34    0.58 
 -11  -2  -3   -0.40    0.32 
 -11   2  -3   -0.51    0.44 
 -11   2  -3   -0.01    0.47 
 -12  -2  -3    7.73    0.58 
 -12  -2  -3    7.15    0.89 
 -12   2  -3    8.17    0.84 
 -12   2  -3    9.15    0.80 
 -13  -2  -3   -0.47    0.58 
 -13   2  -3    0.22    0.50 
 -13   2  -3    0.69    0.51 
 -14  -2  -3   -0.99    0.53 
 -14   2  -3   -0.15    0.57 
 -14   2  -3    0.65    0.51 
 -15  -2  -3    0.17    0.66 
 -15   2  -3    0.62    0.29 
 -15   2  -3    1.04    0.64 
 -16  -2  -3    0.26    0.73 
 -16   2  -3    1.11    0.54 
 -16   2  -3    0.94    0.69 
 -17  -3   3   -0.60    0.68 
 -17   3   3    0.68    0.72 
 -17   3   3    0.83    0.55 
 -16  -3   3    4.42    0.78 
 -16   3   3    4.89    0.69 
 -16   3   3    4.13    0.77 
 -15  -3   3    3.87    0.80 
 -15   3   3    2.75    0.67 
 -15   3   3    3.67    0.64 
 -14  -3   3    0.55    0.60 
 -14   3   3    0.60    0.62 
 -14   3   3    0.86    0.50 
 -13  -3   3    0.79    0.51 
 -13   3   3    0.80    0.60 
 -13   3   3    0.48    0.48 
 -12  -3   3    4.81    0.73 
 -12   3   3    4.87    0.74 
 -12   3   3    5.59    0.66 
 -11  -3   3    0.07    0.16 
 -11  -3   3   -0.06    0.52 
 -11   3   3    0.05    0.46 
 -11   3   3    0.76    0.51 
 -10  -3   3    3.17    0.25 
 -10  -3   3    3.41    0.56 
  10   3  -3    3.00    0.23 
 -10   3   3    3.23    0.50 
 -10   3   3    4.18    0.68 
  -9  -3   3   -0.23    0.43 
  -9  -3   3    0.31    0.14 
   9   3  -3    0.01    0.16 
  -9   3   3   -0.11    0.41 
  -9   3   3    0.65    0.43 
  -8  -3   3   21.17    0.96 
   8   3  -3   20.36    0.58 
  -8   3   3   20.07    0.90 
  -8   3   3   20.69    1.02 
  -7  -3   3   -0.16    0.33 
  -7   3   3   -0.09    0.38 
   7   3  -3   -0.05    0.13 
  -7   3   3   -0.02    0.36 
   7   3  -3   -0.01    0.14 
  -6  -3   3    1.40    0.37 
  -6   3   3    1.60    0.36 
   6   3  -3    2.43    0.18 
  -6   3   3    1.51    0.42 
   6   3  -3    2.17    0.19 
  -5  -3   3   45.11    1.36 
   5   3  -3   47.04    1.18 
   5   3  -3   47.27    1.18 
  -5   3   3   47.58    1.41 
  -5   3   3   46.73    1.44 
   4  -3  -3   12.62    0.70 
  -4   3   3   12.95    0.66 
   4   3  -3   13.23    0.46 
   4   3  -3   12.88    0.46 
   3  -3  -3   64.72    1.80 
  -3  -3   3   66.81    1.67 
  -3   3   3   64.49    1.78 
   3   3  -3   64.58    1.64 
  -2  -3   3   13.26    0.46 
   2  -3  -3   13.19    0.66 
  -2   3   3   12.92    0.59 
   2   3  -3   13.12    0.50 
   2   3  -3   12.94    0.54 
   1  -3  -3   24.07    0.90 
  -1  -3   3   24.52    0.66 
   1   3  -3   24.87    0.68 
  -1   3   3   24.20    0.82 
   1   3  -3   25.13    0.78 
   0  -3   3   44.08    1.05 
   0  -3  -3   44.26    1.31 
   0   3  -3   42.48    1.24 
   0   3   3   42.26    1.22 
   1  -3   3   97.06    2.28 
  -1  -3  -3   94.81    2.52 
   1  -3   3   97.40    2.28 
   1   3   3   96.53    2.42 
  -1   3  -3   98.81    2.48 
  -2  -3  -3    6.12    0.50 
   2  -3   3    5.86    0.29 
   2   3   3    5.06    0.37 
  -2   3  -3    5.00    0.28 
  -2   3  -3    5.41    0.44 
  -3  -3  -3    1.67    0.39 
   3   3   3    1.27    0.25 
  -3   3  -3    1.65    0.37 
  -3   3  -3    1.93    0.23 
  -4  -3  -3    0.67    0.37 
  -4  -3  -3    1.40    0.25 
  -4   3  -3    0.84    0.24 
  -4   3  -3    1.58    0.38 
  -5  -3  -3   26.85    0.83 
  -5  -3  -3   27.17    1.06 
  -5   3  -3   27.97    0.90 
  -5   3  -3   26.29    1.02 
  -6  -3  -3    0.21    0.25 
  -6  -3  -3   -0.06    0.39 
  -6   3  -3    0.15    0.28 
  -6   3  -3   -0.04    0.35 
  -7  -3  -3    3.61    0.34 
  -7  -3  -3    3.14    0.52 
  -7   3  -3    3.53    0.52 
  -7   3  -3    2.95    0.42 
  -8  -3  -3   12.29    0.86 
  -8  -3  -3   12.85    0.58 
  -8   3  -3   12.02    0.86 
  -8   3  -3   11.13    0.72 
  -9  -3  -3    0.53    0.30 
  -9  -3  -3    1.25    0.52 
  -9   3  -3    0.60    0.54 
  -9   3  -3    0.15    0.41 
 -10  -3  -3    0.34    0.51 
 -10  -3  -3    0.38    0.31 
 -10   3  -3    0.65    0.48 
 -10   3  -3    0.72    0.45 
 -11  -3  -3    2.49    0.61 
 -11  -3  -3    3.21    0.39 
 -11   3  -3    2.79    0.62 
 -11   3  -3    2.59    0.55 
 -12  -3  -3    0.44    0.61 
 -12   3  -3    0.54    0.55 
 -12   3  -3    0.14    0.45 
 -13  -3  -3    0.49    0.57 
 -13   3  -3   -0.12    0.52 
 -13   3  -3    0.89    0.55 
 -14  -3  -3   -0.98    0.51 
 -14   3  -3    0.14    0.53 
 -14   3  -3    0.04    0.52 
 -15  -3  -3   -0.19    0.68 
 -15   3  -3   -0.49    0.53 
 -15   3  -3    0.21    0.53 
 -17  -4   3   -0.22    0.62 
 -17   4   3    0.51    0.57 
 -17   4   3   -0.92    0.59 
 -16  -4   3    0.21    0.64 
 -16   4   3    0.05    0.62 
 -16   4   3    0.02    0.52 
 -15  -4   3    0.74    0.65 
 -15   4   3    2.02    0.61 
 -15   4   3    1.66    0.71 
 -14  -4   3   -0.36    0.51 
 -14   4   3   -0.62    0.51 
 -14   4   3    0.14    0.46 
 -13  -4   3    0.70    0.52 
 -13   4   3    1.64    0.66 
 -13   4   3    0.46    0.52 
 -12  -4   3    1.33    0.53 
 -12   4   3    2.10    0.53 
 -12   4   3    1.20    0.63 
 -11  -4   3    0.87    0.52 
 -11   4   3    1.59    0.51 
 -11   4   3    1.68    0.62 
 -10  -4   3    0.31    0.49 
 -10   4   3    0.90    0.46 
 -10   4   3    0.72    0.50 
  -9  -4   3    1.24    0.44 
  -9   4   3    0.44    0.44 
  -9   4   3    0.89    0.45 
  -8  -4   3    5.60    0.60 
  -8   4   3    8.26    0.70 
  -8   4   3    5.43    0.60 
  -7  -4   3   14.87    0.79 
  -7   4   3   13.69    0.87 
  -7   4   3   14.78    0.85 
  -6  -4   3   22.20    0.88 
  -6   4   3   20.20    0.95 
   6   4  -3   21.46    0.59 
  -6   4   3   22.74    1.01 
   6   4  -3   21.22    0.58 
   5  -4  -3    3.47    0.53 
  -5  -4   3    3.45    0.40 
   5   4  -3    3.06    0.23 
  -5   4   3    2.79    0.41 
   5   4  -3    3.45    0.24 
   4  -4  -3    3.91    0.52 
  -4   4   3    5.06    0.49 
   4   4  -3    4.40    0.31 
  -3  -4   3    0.07    0.22 
   3  -4  -3    0.48    0.39 
  -3   4   3    0.25    0.33 
   3   4  -3    0.11    0.20 
   2  -4  -3    1.75    0.39 
  -2  -4   3    2.26    0.25 
   2   4  -3    2.18    0.29 
  -2   4   3    1.70    0.32 
   1  -4  -3   -0.93    0.37 
  -1  -4   3    0.06    0.16 
   1   4  -3   -0.18    0.19 
   1   4  -3    0.03    0.24 
  -1   4   3    0.89    0.30 
   0  -4  -3   19.62    0.85 
   0  -4   3   20.12    0.60 
   0   4  -3   20.97    0.77 
   0   4  -3   19.92    0.59 
   0   4   3   20.41    0.76 
   1  -4   3    4.48    0.31 
   1  -4   3    4.91    0.29 
  -1  -4  -3    5.14    0.54 
   1   4   3    3.97    0.36 
  -1   4  -3    4.73    0.42 
   2  -4   3   16.46    0.53 
  -2  -4  -3   14.96    0.79 
   2  -4   3   16.20    0.54 
   2   4   3   14.63    0.62 
  -2   4  -3   17.07    0.74 
  -3  -4  -3   28.57    1.09 
   3   4   3   27.98    0.89 
  -3   4  -3   29.37    0.87 
  -3   4  -3   28.60    1.08 
  -4  -4  -3   11.95    0.74 
  -4   4  -3   12.89    0.56 
   4   4   3   13.44    0.55 
  -4   4  -3   12.46    0.72 
  -5  -4  -3    9.41    0.75 
  -5  -4  -3    9.33    0.47 
  -5   4  -3    9.62    0.53 
  -5   4  -3   10.08    0.69 
  -6  -4  -3    1.29    0.47 
  -6  -4  -3    1.74    0.28 
  -6   4  -3    1.80    0.34 
  -6   4  -3    1.77    0.53 
  -7  -4  -3   -0.49    0.50 
  -7  -4  -3   -0.12    0.24 
  -7   4  -3    0.07    0.33 
  -7   4  -3    0.19    0.43 
  -8  -4  -3    0.99    0.28 
  -8  -4  -3   -0.05    0.53 
  -8   4  -3    0.90    0.38 
  -8   4  -3    0.01    0.46 
  -9  -4  -3    5.33    0.43 
  -9  -4  -3    5.50    0.77 
  -9   4  -3    5.91    0.72 
  -9   4  -3    6.72    0.64 
 -10  -4  -3    6.14    0.81 
 -10   4  -3    5.96    0.75 
 -10   4  -3    5.87    0.65 
 -11  -4  -3    0.63    0.56 
 -11   4  -3    0.43    0.46 
 -11   4  -3    0.29    0.48 
 -12  -4  -3   -0.31    0.52 
 -12   4  -3   -0.54    0.47 
 -12   4  -3   -0.03    0.46 
 -13  -4  -3   -0.79    0.58 
 -13   4  -3    0.82    0.53 
 -13   4  -3    1.12    0.58 
 -14  -4  -3    0.79    0.61 
 -14   4  -3   -0.08    0.57 
 -14   4  -3    0.48    0.57 
 -15  -4  -3   -0.36    0.59 
 -15   4  -3   -0.25    0.57 
 -15   4  -3    1.06    0.61 
 -16  -5   3    3.93    0.85 
 -16   5   3    4.79    0.80 
 -16   5   3    3.95    0.86 
 -15  -5   3    2.84    0.77 
 -15   5   3    3.72    0.77 
 -15   5   3    2.14    0.66 
 -14  -5   3    1.56    0.66 
 -14   5   3    2.41    0.64 
 -14   5   3    1.24    0.68 
 -13  -5   3    0.80    0.55 
 -13   5   3    0.12    0.53 
 -13   5   3    0.09    0.53 
 -12  -5   3    4.22    0.71 
 -12   5   3    3.41    0.63 
 -12   5   3    5.40    0.79 
 -11  -5   3    6.00    0.70 
 -11   5   3    7.59    0.83 
 -11   5   3    6.10    0.77 
 -10  -5   3    2.33    0.53 
 -10   5   3    2.20    0.66 
 -10   5   3    2.02    0.56 
  -9  -5   3   34.89    1.40 
  -9   5   3   36.15    1.44 
  -9   5   3   36.81    1.43 
  -8  -5   3   30.70    1.18 
  -8   5   3   29.01    1.26 
  -8   5   3   30.07    1.27 
  -7  -5   3    0.35    0.39 
  -7   5   3    0.39    0.46 
  -6  -5   3    0.28    0.35 
   6  -5  -3    0.39    0.43 
   6   5  -3    0.07    0.15 
   6   5  -3   -0.04    0.15 
  -6   5   3    0.04    0.42 
  -5  -5   3    4.39    0.44 
   5  -5  -3    3.95    0.51 
  -5   5   3    4.57    0.57 
   5   5  -3    4.17    0.32 
  -4  -5   3    4.66    0.42 
   4  -5  -3    3.50    0.50 
  -4   5   3    4.01    0.48 
   4   5  -3    4.71    0.33 
  -3  -5   3   56.23    1.54 
   3  -5  -3   55.49    1.70 
  -3   5   3   55.74    1.67 
   3   5  -3   57.80    1.52 
   2  -5  -3   35.05    1.23 
  -2  -5   3   35.40    1.04 
   2   5  -3   36.46    1.09 
  -2   5   3   34.90    1.17 
  -1  -5   3    2.90    0.30 
   1  -5  -3    3.20    0.49 
  -1   5   3    2.65    0.41 
   1   5  -3    3.50    0.40 
   0  -5   3    7.27    0.41 
   0  -5  -3    7.15    0.61 
   0   5   3    8.20    0.56 
   0   5  -3    7.24    0.54 
  -1  -5  -3  121.99    3.16 
   1  -5   3  119.32    2.90 
   1   5   3  118.33    3.01 
  -1   5  -3  118.59    3.07 
   2  -5   3    3.83    0.32 
  -2  -5  -3    3.63    0.52 
   2   5   3    3.70    0.37 
  -2   5  -3    3.81    0.46 
  -3  -5  -3   12.09    0.85 
   3  -5   3   12.47    0.54 
   3   5   3   11.99    0.56 
  -3   5  -3   10.92    0.76 
  -4  -5  -3   15.61    0.95 
   4  -5   3   15.84    0.65 
  -4   5  -3   15.12    0.82 
   4   5   3   14.93    0.61 
  -5  -5  -3   18.76    0.98 
  -5   5  -3   19.45    0.94 
  -5   5  -3   18.65    0.76 
  -6  -5  -3   -0.11    0.47 
  -6  -5  -3   -0.36    0.23 
  -6   5  -3   -0.20    0.47 
  -6   5  -3    0.35    0.33 
  -7  -5  -3    0.32    0.24 
  -7  -5  -3    0.14    0.51 
  -7   5  -3    0.21    0.35 
  -7   5  -3    0.18    0.45 
  -8  -5  -3    0.33    0.55 
  -8  -5  -3    0.04    0.23 
  -8   5  -3    0.81    0.41 
  -8   5  -3    0.57    0.52 
  -9  -5  -3   -0.67    0.55 
  -9   5  -3    0.29    0.42 
  -9   5  -3    0.29    0.57 
 -10  -5  -3    7.80    0.86 
 -10   5  -3    7.92    0.72 
 -10   5  -3    7.24    0.81 
 -11  -5  -3    2.93    0.67 
 -11   5  -3    3.40    0.58 
 -11   5  -3    3.21    0.66 
 -12  -5  -3   -0.20    0.51 
 -12   5  -3   -0.59    0.43 
 -12   5  -3    1.41    0.63 
 -13  -5  -3   -0.75    0.59 
 -13   5  -3   -0.08    0.60 
 -13   5  -3   -0.26    0.50 
 -14  -5  -3    3.89    0.78 
 -14   5  -3    3.82    0.70 
 -14   5  -3    4.86    0.79 
 -15  -5  -3   -0.33    0.61 
 -15   5  -3   -0.11    0.60 
 -15   5  -3    1.06    0.59 
 -16  -6   3    0.58    0.69 
 -16   6   3   -1.33    0.69 
 -16   6   3    0.37    0.65 
 -15  -6   3    0.81    0.59 
 -15   6   3    0.09    0.68 
 -15   6   3    1.59    0.67 
 -14  -6   3    0.55    0.62 
 -14   6   3    0.30    0.60 
 -14   6   3    0.49    0.68 
 -13  -6   3    0.20    0.51 
 -13   6   3    0.74    0.64 
 -13   6   3    0.51    0.59 
 -12  -6   3    0.14    0.53 
 -12   6   3    0.29    0.52 
 -12   6   3    0.42    0.62 
 -11  -6   3    0.29    0.51 
 -11   6   3    0.68    0.59 
 -11   6   3    0.88    0.54 
 -10  -6   3    0.42    0.45 
 -10   6   3    0.42    0.60 
 -10   6   3   -0.53    0.54 
  -9  -6   3   -0.42    0.44 
  -9   6   3   -0.38    0.46 
   8  -6  -3    0.46    0.50 
  -8  -6   3    0.61    0.44 
  -8   6   3    1.26    0.50 
   7  -6  -3    1.04    0.58 
  -7  -6   3    1.02    0.42 
  -7   6   3    0.91    0.50 
   6  -6  -3    2.36    0.53 
  -6  -6   3    2.15    0.44 
  -6   6   3    2.02    0.53 
   6   6  -3    1.91    0.23 
   5  -6  -3    4.57    0.63 
  -5   6   3    2.61    0.55 
   5   6  -3    2.73    0.30 
  -4  -6   3    6.13    0.49 
   4  -6  -3    5.61    0.65 
  -4   6   3    6.02    0.63 
   4   6  -3    5.39    0.40 
  -3  -6   3   13.35    0.65 
   3  -6  -3   13.88    0.89 
  -3   6   3   13.79    0.77 
   3   6  -3   13.08    0.62 
   2  -6  -3    1.90    0.54 
  -2  -6   3    1.47    0.31 
  -2   6   3    1.37    0.39 
   2   6  -3    1.64    0.35 
  -1  -6   3    0.10    0.26 
   1  -6  -3   -0.21    0.47 
   1   6  -3    0.34    0.33 
  -1   6   3    0.25    0.36 
   0  -6   3    0.69    0.28 
   0  -6  -3    0.74    0.53 
   0   6   3    0.50    0.34 
   0   6  -3    0.96    0.34 
  -1  -6  -3   13.14    0.91 
   1  -6   3   12.43    0.57 
  -1   6  -3   13.43    0.77 
   1   6   3   11.82    0.66 
   2  -6   3    0.60    0.30 
  -2  -6  -3    0.25    0.53 
  -2   6  -3    0.85    0.39 
   2   6   3    0.44    0.32 
   3  -6   3    4.72    0.42 
  -3  -6  -3    4.40    0.63 
   3   6   3    4.22    0.41 
  -3   6  -3    5.13    0.57 
   4  -6   3    5.58    0.47 
  -4  -6  -3    5.80    0.73 
   4   6   3    6.82    0.49 
  -4   6  -3    6.13    0.64 
   5  -6   3    2.01    0.40 
  -5  -6  -3    1.71    0.54 
  -5   6  -3    1.12    0.51 
   5   6   3    1.56    0.31 
  -6  -6  -3    0.56    0.26 
  -6  -6  -3   -0.32    0.56 
  -6   6  -3    0.58    0.49 
  -7  -6  -3    5.87    0.40 
  -7  -6  -3    6.64    0.76 
  -7   6  -3    7.15    0.60 
  -7   6  -3    4.86    0.66 
  -8  -6  -3    2.20    0.63 
  -8   6  -3    1.71    0.47 
  -8   6  -3    2.46    0.59 
  -9  -6  -3    0.05    0.59 
  -9   6  -3    0.56    0.43 
  -9   6  -3   -0.24    0.50 
 -10  -6  -3    0.49    0.55 
 -10   6  -3    1.23    0.63 
 -10   6  -3   -0.01    0.43 
 -11  -6  -3   -0.55    0.60 
 -11   6  -3    0.50    0.47 
 -11   6  -3    0.65    0.55 
 -12  -6  -3   -0.42    0.56 
 -12   6  -3   -0.67    0.42 
 -12   6  -3    0.67    0.65 
 -13  -6  -3   -0.31    0.59 
 -13   6  -3    0.15    0.60 
 -13   6  -3   -0.04    0.49 
 -14  -6  -3   -0.03    0.67 
 -14   6  -3   -0.39    0.51 
 -14   6  -3    0.33    0.67 
 -15  -7   3    0.09    0.64 
 -15   7   3    0.07    0.72 
 -15   7   3    0.92    0.62 
 -14  -7   3   -0.53    0.49 
 -14   7   3   -0.19    0.66 
 -14   7   3   -0.04    0.63 
 -13  -7   3   -0.08    0.58 
 -13   7   3    0.31    0.55 
 -13   7   3    0.28    0.62 
 -12  -7   3    2.82    0.67 
 -12   7   3    2.79    0.72 
 -11  -7   3    0.12    0.45 
  11  -7  -3   -0.05    0.52 
 -11   7   3   -0.11    0.52 
 -10  -7   3    0.09    0.49 
  10  -7  -3    0.54    0.60 
 -10   7   3    0.23    0.51 
   9  -7  -3   15.33    1.09 
  -9  -7   3   13.70    0.95 
  -9   7   3   14.68    1.07 
  -8  -7   3    2.16    0.53 
   8  -7  -3    3.11    0.63 
  -8   7   3    1.95    0.61 
  -7  -7   3    0.54    0.45 
   7  -7  -3    0.98    0.59 
  -7   7   3    1.20    0.58 
  -6  -7   3    6.54    0.62 
   6  -7  -3    6.93    0.75 
   6   7  -3    6.34    0.41 
  -6   7   3    6.33    0.70 
   5  -7  -3    6.95    0.78 
   5   7  -3    6.13    0.45 
  -5   7   3    5.64    0.65 
  -4  -7   3    0.13    0.36 
   4  -7  -3    1.29    0.56 
   4   7  -3    0.65    0.32 
  -4   7   3    0.56    0.50 
  -3  -7   3   12.65    0.69 
   3  -7  -3   11.93    0.86 
   3   7  -3   12.21    0.67 
  -3   7   3   12.80    0.87 
  -2  -7   3    0.38    0.32 
   2  -7  -3    0.07    0.50 
  -2   7   3   -0.11    0.42 
   2   7  -3    0.53    0.37 
  -1  -7   3   10.16    0.59 
   1  -7  -3   10.39    0.85 
   1   7  -3   10.17    0.69 
  -1   7   3    9.90    0.67 
   0  -7   3   12.65    0.64 
   0  -7  -3    9.13    0.78 
   0   7   3   11.06    0.73 
   0   7  -3   11.89    0.76 
   1  -7   3   13.99    0.68 
  -1  -7  -3   13.95    1.03 
   1   7   3   14.37    0.79 
  -1   7  -3   15.11    0.87 
   2  -7   3    0.11    0.34 
  -2  -7  -3    0.44    0.52 
   2   7   3   -0.27    0.36 
  -2   7  -3    0.76    0.45 
   3  -7   3    1.52    0.37 
  -3  -7  -3    1.25    0.61 
  -3   7  -3    1.41    0.49 
   3   7   3    1.22    0.37 
   4  -7   3    1.48    0.40 
  -4  -7  -3    1.56    0.62 
  -4   7  -3    0.75    0.54 
   4   7   3    1.66    0.36 
  -5  -7  -3   18.33    1.16 
   5  -7   3   17.36    0.85 
  -5   7  -3   17.66    1.03 
   5   7   3   18.63    0.73 
   6  -7   3    3.94    0.51 
  -6  -7  -3    4.65    0.69 
  -6   7  -3    3.37    0.70 
  -7  -7  -3    1.22    0.59 
   7  -7   3    0.83    0.44 
  -7   7  -3    0.71    0.60 
  -8  -7  -3    5.51    0.83 
  -8   7  -3    5.11    0.75 
  -9  -7  -3   -0.23    0.53 
  -9   7  -3   -0.29    0.51 
  -9   7  -3    0.39    0.44 
 -10  -7  -3    2.97    0.70 
 -10   7  -3    2.46    0.56 
 -10   7  -3    1.96    0.63 
 -11  -7  -3    0.85    0.60 
 -11   7  -3    0.39    0.49 
 -11   7  -3    0.87    0.59 
 -12  -7  -3    0.08    0.58 
 -12   7  -3    0.20    0.50 
 -12   7  -3    0.62    0.67 
 -13  -7  -3   -0.22    0.57 
 -13   7  -3    0.21    0.56 
 -13   7  -3    0.00    0.52 
 -14  -8   3   -0.15    0.60 
  14  -8  -3    1.77    0.67 
 -14   8   3    0.60    0.63 
  13  -8  -3   -0.87    0.58 
 -13  -8   3    0.55    0.60 
 -13   8   3   -0.06    0.55 
  12  -8  -3    0.23    0.66 
 -12  -8   3   -0.68    0.52 
 -12   8   3   -0.09    0.54 
 -11  -8   3   -0.38    0.49 
  11  -8  -3    0.95    0.62 
 -11   8   3    0.09    0.55 
  10  -8  -3    0.06    0.61 
 -10  -8   3   -0.12    0.46 
 -10   8   3    0.19    0.54 
   9  -8  -3    0.39    0.61 
  -9  -8   3    0.63    0.47 
  -9   8   3    1.02    0.56 
   8  -8  -3    4.49    0.73 
  -8  -8   3    4.84    0.62 
  -8   8   3    6.30    0.75 
  -7  -8   3    3.54    0.56 
   7  -8  -3    1.88    0.66 
  -7   8   3    2.77    0.62 
   6  -8  -3   19.39    1.21 
  -6  -8   3   19.28    0.96 
  -6   8   3   20.67    1.19 
   6   8  -3   21.04    0.73 
  -5  -8   3   48.68    1.60 
   5  -8  -3   51.87    1.84 
  -5   8   3   50.95    1.78 
   5   8  -3   49.36    1.43 
  -4  -8   3   28.05    1.12 
   4  -8  -3   29.39    1.32 
   4   8  -3   30.98    1.04 
  -4   8   3   31.44    1.35 
   3  -8  -3   17.92    1.15 
  -3  -8   3   19.42    0.88 
  -3   8   3   17.95    0.98 
   3   8  -3   18.03    0.85 
   2  -8  -3    2.98    0.64 
  -2  -8   3    2.24    0.42 
   2   8  -3    2.09    0.46 
  -2   8   3    2.72    0.52 
  -1  -8   3    9.95    0.67 
   1  -8  -3    9.82    0.89 
  -1   8   3    9.25    0.75 
   1   8  -3   11.17    0.76 
   0  -8  -3    0.54    0.62 
   0  -8   3    0.27    0.35 
   0   8  -3   -0.08    0.45 
   0   8   3    1.27    0.46 
  -1  -8  -3    4.43    0.75 
   1  -8   3    4.02    0.49 
   1   8   3    4.64    0.56 
  -1   8  -3    4.03    0.56 
   2  -8   3    0.31    0.38 
  -2  -8  -3    0.49    0.62 
   2   8   3    0.05    0.38 
  -2   8  -3    0.83    0.52 
  -3  -8  -3    0.35    0.62 
   3  -8   3    0.59    0.40 
   3   8   3    0.68    0.40 
  -3   8  -3   -0.23    0.47 
   4  -8   3    0.92    0.42 
  -4  -8  -3    1.76    0.62 
  -4   8  -3    0.79    0.52 
   4   8   3    1.32    0.38 
   5  -8   3    1.40    0.46 
  -5  -8  -3    1.62    0.67 
  -5   8  -3    2.63    0.68 
   5   8   3    1.69    0.36 
   6  -8   3    0.97    0.45 
  -6  -8  -3    0.27    0.55 
   6   8   3    0.50    0.31 
  -6   8  -3    0.44    0.59 
   7  -8   3    5.40    0.60 
  -7  -8  -3    5.73    0.84 
  -7   8  -3    4.27    0.70 
  -8  -8  -3   -0.03    0.56 
   8  -8   3    0.58    0.46 
  -8   8  -3    1.04    0.63 
   9  -8   3   -0.28    0.46 
  -9  -8  -3    0.05    0.63 
  -9   8  -3    0.17    0.63 
  10  -8   3    2.61    0.56 
 -10  -8  -3    1.45    0.71 
 -10   8  -3    2.63    0.67 
  11  -8   3    1.62    0.54 
 -11  -8  -3    1.63    0.69 
 -11   8  -3    2.28    0.71 
 -12  -8  -3   -0.07    0.60 
 -12   8  -3   -0.66    0.60 
  13  -9  -3    2.80    0.77 
 -13  -9   3    3.63    0.76 
 -13   9   3    3.41    0.78 
 -12  -9   3   -0.52    0.55 
  12  -9  -3   -0.44    0.62 
 -12   9   3   -0.03    0.66 
  11  -9  -3    3.81    0.80 
 -11  -9   3    3.83    0.68 
 -11   9   3    2.95    0.77 
  10  -9  -3   13.42    1.07 
 -10  -9   3    9.97    0.90 
 -10   9   3    8.78    0.95 
   9  -9  -3    2.22    0.70 
  -9  -9   3    2.82    0.59 
  -9   9   3    3.83    0.79 
   8  -9  -3    1.20    0.67 
  -8  -9   3   -0.19    0.46 
  -8   9   3   -0.22    0.52 
   7  -9  -3    5.39    0.78 
  -7  -9   3    6.83    0.70 
  -7   9   3    5.77    0.75 
   6  -9  -3    1.96    0.63 
  -6   9   3    0.00    0.58 
  -5  -9   3    0.34    0.41 
   5  -9  -3   -0.55    0.57 
  -5   9   3    0.25    0.49 
   5   9  -3   -0.04    0.32 
   4  -9  -3    1.73    0.65 
  -4  -9   3    1.51    0.46 
   4   9  -3    1.48    0.41 
  -4   9   3    0.81    0.58 
   3  -9  -3    0.86    0.66 
  -3  -9   3    0.70    0.42 
   3   9  -3   -0.12    0.38 
  -3   9   3    0.67    0.55 
  -2  -9   3   -0.25    0.37 
   2  -9  -3    0.25    0.64 
   2   9  -3    0.14    0.40 
  -2   9   3    0.75    0.52 
  -1  -9   3   42.79    1.40 
   1  -9  -3   43.18    1.72 
  -1   9   3   40.16    1.52 
   1   9  -3   40.64    1.47 
   0  -9   3   21.84    0.98 
   0  -9  -3   23.97    1.31 
   0   9   3   22.45    1.08 
   0   9  -3   22.73    1.11 
  -1  -9  -3   -0.87    0.53 
   1  -9   3    0.35    0.40 
   1   9   3   -0.10    0.44 
  -1   9  -3    0.49    0.51 
  -2  -9  -3   14.80    1.16 
   2  -9   3   14.73    0.83 
  -2   9  -3   17.27    1.04 
   2   9   3   15.28    0.88 
  -3  -9  -3   12.47    0.99 
   3  -9   3   11.88    0.79 
  -3   9  -3   12.11    0.97 
   3   9   3   11.23    0.75 
  -4  -9  -3    0.65    0.67 
   4  -9   3   -0.21    0.42 
  -4   9  -3    0.20    0.50 
   4   9   3    0.82    0.39 
  -5  -9  -3    0.17    0.61 
   5  -9   3    0.70    0.43 
  -5   9  -3    0.26    0.52 
   5   9   3   -0.07    0.33 
   6  -9   3    1.72    0.50 
  -6  -9  -3    0.64    0.65 
  -6   9  -3    0.75    0.63 
   7  -9   3    4.27    0.60 
  -7  -9  -3    3.51    0.78 
  -7   9  -3    4.75    0.73 
  -8  -9  -3    0.94    0.62 
   8  -9   3    0.08    0.47 
  -8   9  -3    0.31    0.63 
  -9  -9  -3    1.10    0.68 
  -9   9  -3    0.05    0.53 
 -10  -9  -3    2.89    0.73 
 -10   9  -3    2.55    0.67 
 -11  -9  -3    0.96    0.73 
 -11   9  -3    0.13    0.57 
 -12 -10   3   -0.37    0.55 
  12 -10  -3    0.93    0.70 
 -12  10   3    1.75    0.78 
 -11 -10   3    0.89    0.56 
  11 -10  -3    1.04    0.69 
 -11  10   3   -0.01    0.64 
 -10 -10   3    0.48    0.52 
  10 -10  -3    0.26    0.63 
 -10  10   3    0.15    0.59 
  -9 -10   3    2.28    0.59 
   9 -10  -3    2.49    0.73 
  -9  10   3    1.16    0.63 
  -8 -10   3    1.12    0.50 
   8 -10  -3    0.63    0.64 
  -8  10   3    0.65    0.66 
   7 -10  -3   -1.34    0.57 
  -7 -10   3    0.08    0.44 
  -7  10   3    0.76    0.65 
   6 -10  -3    0.04    0.59 
  -6 -10   3    0.22    0.36 
  -6  10   3   -0.43    0.50 
  -5 -10   3    1.97    0.50 
   5 -10  -3    0.40    0.68 
  -5  10   3    1.08    0.61 
   4 -10  -3    3.12    0.77 
  -4 -10   3    3.90    0.58 
   4  10  -3    3.07    0.48 
  -4  10   3    2.22    0.59 
   3 -10  -3    0.26    0.64 
  -3 -10   3   -0.38    0.40 
  -3  10   3    0.94    0.51 
   3  10  -3    0.24    0.42 
   2 -10  -3    5.80    0.82 
  -2 -10   3    5.28    0.59 
   2  10  -3    3.95    0.58 
  -2  10   3    3.82    0.67 
   1 -10  -3    5.39    0.83 
  -1 -10   3    5.91    0.62 
  -1  10   3    4.83    0.67 
   1  10  -3    4.80    0.63 
   0 -10  -3    7.34    0.89 
   0 -10   3    6.59    0.62 
   0  10   3    6.56    0.72 
   0  10  -3    6.06    0.69 
   1 -10   3    0.61    0.43 
  -1 -10  -3    0.82    0.59 
  -1  10  -3    0.89    0.51 
   1  10   3    0.07    0.48 
  -2 -10  -3    0.26    0.62 
   2 -10   3    0.00    0.43 
  -2  10  -3   -0.08    0.51 
   2  10   3    0.22    0.45 
   3 -10   3    1.15    0.48 
  -3 -10  -3    0.70    0.58 
   3  10   3    0.39    0.43 
  -3  10  -3    0.01    0.54 
   4 -10   3    0.11    0.46 
  -4 -10  -3   -0.14    0.61 
   4  10   3    0.17    0.39 
  -4  10  -3    0.00    0.56 
  -5 -10  -3   -0.21    0.60 
  -5  10  -3    0.41    0.53 
  -6 -10  -3    1.56    0.71 
  -6  10  -3   -0.36    0.49 
  -7 -10  -3    0.18    0.59 
  -7  10  -3    0.43    0.64 
  -8 -10  -3    0.48    0.59 
  -8  10  -3    1.29    0.67 
  -9 -10  -3   -0.90    0.59 
  -9  10  -3   -0.09    0.65 
 -10 -10  -3    1.10    0.72 
 -10  10  -3    0.97    0.67 
 -10 -11   3    4.26    0.74 
  10 -11  -3    3.28    0.82 
 -10  11   3    3.35    0.79 
   9 -11  -3   -0.18    0.63 
  -9 -11   3    0.37    0.49 
  -9  11   3    1.21    0.67 
   8 -11  -3   -0.67    0.63 
  -8 -11   3    0.45    0.49 
  -8  11   3   -0.11    0.63 
   7 -11  -3    2.11    0.72 
  -7  11   3    0.49    0.65 
   6 -11  -3    1.89    0.75 
  -6 -11   3    1.02    0.48 
  -6  11   3   -0.23    0.61 
   5 -11  -3    0.49    0.69 
  -5 -11   3    1.62    0.52 
  -5  11   3    0.72    0.64 
  -4 -11   3    0.55    0.46 
   4 -11  -3   -0.03    0.68 
  -4  11   3    0.58    0.55 
   3 -11  -3   -0.04    0.66 
  -3 -11   3   -0.02    0.44 
   3  11  -3   -0.44    0.40 
  -3  11   3    1.38    0.55 
  -2 -11   3    0.70    0.44 
   2 -11  -3    0.39    0.69 
  -2  11   3    1.10    0.58 
   2  11  -3    0.31    0.48 
   1 -11  -3    9.87    1.00 
  -1 -11   3    9.71    0.73 
  -1  11   3    6.72    0.77 
   1  11  -3    7.40    0.78 
   0 -11  -3    3.72    0.77 
   0 -11   3    5.15    0.60 
   0  11  -3    4.21    0.68 
   0  11   3    3.91    0.66 
  -1 -11  -3    0.97    0.69 
   1  11   3    0.19    0.49 
  -1  11  -3    0.61    0.54 
  -2 -11  -3    0.18    0.66 
  -2  11  -3    0.95    0.58 
   2  11   3    0.60    0.51 
  -3 -11  -3    4.80    0.83 
   3  11   3    4.03    0.58 
  -3  11  -3    4.27    0.77 
  -4 -11  -3    0.76    0.68 
  -4  11  -3    0.62    0.54 
  -5 -11  -3    0.53    0.58 
  -5  11  -3    0.20    0.54 
  -6 -11  -3   -0.42    0.63 
  -6  11  -3    0.34    0.59 
  -7 -11  -3    0.25    0.68 
  -7  11  -3   -0.31    0.57 
  -8 -11  -3    0.97    0.65 
  -8  11  -3    0.76    0.72 
   8 -12  -3   -0.49    0.68 
  -8 -12   3    0.42    0.46 
  -8  12   3    1.37    0.76 
  -7 -12   3    0.67    0.52 
   7 -12  -3   -0.16    0.72 
  -7  12   3    0.46    0.63 
   6 -12  -3    0.25    0.74 
  -6 -12   3    0.92    0.51 
  -6  12   3    2.00    0.76 
  -5 -12   3    0.26    0.47 
   5 -12  -3    1.10    0.74 
  -5  12   3    0.70    0.66 
  -4 -12   3    2.16    0.53 
   4 -12  -3    1.32    0.76 
  -4  12   3    1.81    0.68 
   3 -12  -3    2.30    0.78 
  -3  12   3    0.62    0.62 
   2 -12  -3   -0.50    0.66 
  -2  12   3    0.21    0.55 
   2  12  -3   -0.18    0.48 
   1 -12  -3    1.93    0.74 
   1  12  -3    1.74    0.59 
  -1  12   3    2.41    0.66 
   0 -12  -3    2.13    0.76 
   0  12   3    1.89    0.64 
   0  12  -3    2.01    0.60 
  -1 -12  -3   -0.85    0.61 
   1  12   3    0.46    0.56 
  -1  12  -3    1.16    0.62 
  -2 -12  -3    0.44    0.68 
  -2  12  -3    1.14    0.63 
   2  12   3    1.09    0.55 
  -3 -12  -3    0.50    0.65 
  -3  12  -3    0.22    0.62 
  -4 -12  -3    1.84    0.66 
  -4  12  -3    1.30    0.70 
  -5 -12  -3    5.58    0.86 
  -5  12  -3    3.51    0.83 
  -6 -12  -3    1.57    0.75 
  -6  12  -3    3.03    0.83 
   4 -13  -3    0.67    0.79 
  -4  13   3    1.11    0.70 
   3 -13  -3    0.94    0.76 
  -3  13   3    0.29    0.64 
   2 -13  -3    0.15    0.72 
  -2  13   3    1.08    0.68 
   1 -13  -3   -0.06    0.73 
  -1  13   3    0.67    0.64 
   1  13  -3    0.46    0.56 
   0 -13  -3   -0.75    0.66 
   0  13   3   -0.23    0.55 
   0  13  -3   -0.88    0.52 
  -1 -13  -3    3.61    0.83 
   1  13   3    4.00    1.16 
  -1  13  -3    2.83    0.72 
  -2 -13  -3    0.69    0.69 
  -2  13  -3    0.54    0.68 
 -18   0   4    0.58    0.75 
 -17   0   4    3.20    0.76 
 -16   0   4    1.64    0.72 
 -15   0   4    1.21    0.67 
 -15   0   4    0.78    0.39 
 -14   0   4   -0.32    0.52 
 -14   0   4    0.35    0.36 
 -13   0   4    4.06    0.71 
 -13   0   4    3.45    0.48 
 -12   0   4   10.74    0.95 
 -12   0   4    9.77    0.66 
 -11   0   4   68.21    1.91 
 -11   0   4   65.83    2.13 
 -10   0   4   35.97    1.16 
 -10   0   4   35.97    1.37 
  -9   0   4   17.68    0.73 
  -9   0   4   18.12    0.95 
  -8   0   4   36.37    1.13 
  -8   0   4   36.64    1.29 
  -7   0   4  138.48    3.54 
  -6   0   4   17.14    0.74 
  -5   0   4    0.33    0.27 
  -5   0   4    0.31    0.23 
  -4   0   4    0.15    0.27 
  -4   0   4    0.51    0.25 
  -3   0   4   36.16    1.04 
  -3   0   4   36.31    1.04 
  -2   0   4  167.88    4.06 
   2   0  -4  170.36    4.03 
  -1   0   4    1.60    0.27 
   1   0  -4    1.87    0.27 
   0   0  -4  234.66    5.57 
   0   0  -4  234.16    5.50 
  -1   0  -4  269.76    6.42 
  -1   0  -4  274.00    6.38 
  -2   0  -4   78.66    2.06 
  -2   0  -4   79.63    2.02 
  -3   0  -4    6.48    0.51 
  -3   0  -4    7.42    0.47 
  -4   0  -4    0.57    0.28 
  -4   0  -4   -0.08    0.29 
  -5   0  -4   11.51    0.60 
  -5   0  -4   11.51    0.64 
  -6   0  -4   23.93    0.94 
  -6   0  -4   22.72    0.91 
  -7   0  -4    0.84    0.38 
  -7   0  -4    1.30    0.38 
  -8   0  -4   -0.05    0.27 
  -8   0  -4    0.35    0.45 
  -9   0  -4   17.68    1.00 
 -10   0  -4   43.03    1.45 
 -10   0  -4   42.27    1.61 
 -11   0  -4    0.80    0.47 
 -11   0  -4    1.31    0.58 
 -12   0  -4    4.29    0.66 
 -12   0  -4    4.29    0.58 
 -13   0  -4    0.65    0.57 
 -13   0  -4    2.02    0.53 
 -14   0  -4    0.32    0.50 
 -14   0  -4    0.22    0.62 
 -15   0  -4   -0.95    0.56 
 -17  -1   4   -1.29    0.58 
 -17   1   4    0.65    0.62 
 -16  -1   4    4.21    0.83 
 -16   1   4    6.25    0.66 
 -16   1   4    4.74    0.79 
 -15  -1   4   -0.23    0.58 
 -15   1   4   -0.42    0.39 
 -15   1   4   -0.22    0.60 
 -14  -1   4    7.52    0.55 
 -14  -1   4    5.32    0.74 
 -14   1   4    7.50    0.66 
 -14   1   4    5.71    0.78 
 -13  -1   4    5.57    0.48 
 -13  -1   4    6.04    0.75 
 -13   1   4    5.47    0.77 
 -13   1   4    5.10    0.58 
 -12  -1   4    3.11    0.63 
 -12  -1   4    3.16    0.40 
 -12   1   4    2.06    0.58 
 -12   1   4    4.34    0.52 
 -11  -1   4    3.95    0.40 
 -11  -1   4    3.49    0.59 
 -11   1   4    3.13    0.58 
 -10  -1   4   17.63    0.72 
 -10  -1   4   17.49    0.95 
 -10   1   4   19.19    1.05 
  -9  -1   4    1.39    0.28 
  -9  -1   4    1.80    0.44 
  -9   1   4    1.20    0.36 
  -9   1   4    1.92    0.51 
  -8  -1   4    8.45    0.47 
  -8  -1   4    8.42    0.65 
  -8   1   4    9.06    0.56 
  -8   1   4    8.33    0.65 
  -7  -1   4    3.28    0.31 
  -7  -1   4    3.49    0.42 
  -7   1   4    3.54    0.38 
  -7   1   4    3.94    0.50 
  -6  -1   4   18.39    0.76 
  -6  -1   4   20.03    0.66 
  -6   1   4   17.86    0.71 
  -6   1   4   19.22    0.83 
  -5  -1   4   61.58    1.61 
  -5  -1   4   60.86    1.69 
  -5   1   4   62.87    1.74 
  -5   1   4   63.96    1.70 
  -4  -1   4    1.84    0.28 
  -4   1   4    2.08    0.33 
  -4   1   4    1.88    0.36 
  -3  -1   4   78.37    2.00 
  -3   1   4   78.90    2.05 
  -3   1   4   82.00    2.08 
  -2  -1   4   20.81    0.64 
   2  -1  -4   21.74    0.76 
   2   1  -4   20.75    0.63 
   2   1  -4   21.63    0.72 
  -2   1   4   21.51    0.74 
   1  -1  -4  178.00    4.27 
   1   1  -4  172.49    4.26 
   1   1  -4  179.35    4.16 
   1   1  -4  179.58    4.16 
  -1   1   4  180.88    4.28 
   0  -1  -4    0.72    0.32 
   0  -1   4    0.47    0.16 
   0   1  -4    0.32    0.25 
   0   1  -4    0.26    0.18 
   0   1   4    0.37    0.25 
  -1  -1  -4   28.79    0.94 
   1  -1   4   29.42    0.80 
  -1   1  -4   28.96    0.79 
  -1   1  -4   28.17    0.92 
  -2  -1  -4   39.02    1.13 
  -2  -1  -4   38.92    1.15 
  -2   1  -4   39.20    1.05 
  -2   1  -4   37.12    1.15 
  -3  -1  -4    3.13    0.40 
  -3  -1  -4    3.01    0.33 
  -3   1  -4    3.01    0.36 
  -3   1  -4    3.23    0.30 
  -4  -1  -4    0.27    0.28 
  -4  -1  -4    0.07    0.34 
  -4   1  -4   -0.29    0.28 
  -4   1  -4    0.41    0.26 
  -5  -1  -4   41.57    1.37 
  -5   1  -4   42.97    1.29 
  -5   1  -4   44.56    1.36 
  -6  -1  -4   17.16    0.85 
  -6  -1  -4   16.87    0.70 
  -6   1  -4   16.22    0.78 
  -6   1  -4   16.92    0.81 
  -7  -1  -4    8.44    0.67 
  -7  -1  -4    8.62    0.59 
  -7   1  -4    8.82    0.65 
  -7   1  -4    9.02    0.65 
  -8  -1  -4    2.42    0.50 
  -8  -1  -4    3.09    0.45 
  -8   1  -4    2.28    0.48 
  -8   1  -4    2.94    0.49 
  -9  -1  -4   -0.28    0.38 
  -9  -1  -4    0.46    0.46 
  -9   1  -4   -0.36    0.41 
  -9   1  -4   -0.25    0.43 
 -10  -1  -4   -0.58    0.46 
 -10  -1  -4   -0.13    0.41 
 -10   1  -4    0.38    0.49 
 -10   1  -4    0.30    0.47 
 -11  -1  -4    0.92    0.44 
 -11  -1  -4    1.26    0.60 
 -11   1  -4    0.99    0.49 
 -11   1  -4    0.35    0.49 
 -12  -1  -4    2.47    0.50 
 -12  -1  -4    2.54    0.66 
 -12   1  -4    0.89    0.40 
 -12   1  -4    3.55    0.66 
 -13  -1  -4    0.12    0.42 
 -13  -1  -4   -0.63    0.50 
 -13   1  -4    0.51    0.29 
 -13   1  -4   -0.44    0.50 
 -14  -1  -4   -0.32    0.61 
 -14   1  -4    0.50    0.57 
 -14   1  -4    0.48    0.49 
 -15  -1  -4    2.56    0.78 
 -15   1  -4    3.02    0.69 
 -15   1  -4    2.67    0.63 
 -17  -2   4    2.86    0.78 
 -17   2   4   -0.83    0.65 
 -17   2   4    1.13    0.52 
 -16  -2   4    2.07    0.70 
 -16   2   4    3.37    0.59 
 -16   2   4    3.55    0.75 
 -15  -2   4    0.77    0.55 
 -15   2   4    0.24    0.13 
 -15   2   4    0.69    0.56 
 -14  -2   4    0.15    0.53 
 -14   2   4    0.59    0.43 
 -14   2   4   -0.15    0.57 
 -13  -2   4    8.00    0.87 
 -13  -2   4    8.36    0.65 
 -13   2   4    7.55    0.69 
 -13   2   4    7.24    0.86 
 -12  -2   4    1.37    0.29 
 -12  -2   4    1.28    0.54 
 -12   2   4    2.08    0.48 
 -12   2   4    1.58    0.56 
 -11  -2   4   13.75    0.93 
 -11  -2   4   14.74    0.60 
 -11   2   4   14.41    0.84 
 -11   2   4   14.51    0.95 
 -10  -2   4   17.91    0.96 
 -10  -2   4   17.79    0.66 
 -10   2   4   17.59    1.05 
 -10   2   4   19.85    0.90 
  -9  -2   4    1.86    0.45 
  -9  -2   4    2.72    0.29 
  -9   2   4    3.05    0.45 
  -9   2   4    2.35    0.49 
  -8  -2   4    4.57    0.53 
  -8  -2   4    5.36    0.35 
  -8   2   4    6.15    0.53 
  -8   2   4    5.81    0.60 
  -7  -2   4    3.57    0.28 
  -7  -2   4    3.93    0.46 
  -7   2   4    3.31    0.46 
  -7   2   4    2.12    0.36 
  -6  -2   4   36.48    1.17 
  -6  -2   4   35.90    1.00 
  -6   2   4   35.95    1.15 
  -6   2   4   36.77    1.22 
  -5  -2   4  139.08    3.33 
  -5  -2   4  140.21    3.43 
  -5   2   4  137.37    3.46 
  -5   2   4  136.72    3.50 
  -4   2   4    1.45    0.30 
   4   2  -4    2.18    0.26 
  -4   2   4    1.53    0.35 
   3  -2  -4    0.50    0.37 
  -3  -2   4    0.92    0.21 
  -3   2   4    1.04    0.30 
   3   2  -4    0.20    0.23 
  -2  -2   4   61.96    1.54 
   2  -2  -4   64.41    1.71 
  -2   2   4   61.36    1.68 
   2   2  -4   62.63    1.53 
   2   2  -4   62.34    1.63 
   1  -2  -4    7.73    0.59 
   1   2  -4    6.48    0.23 
  -1   2   4    6.04    0.48 
   1   2  -4    6.51    0.43 
   0  -2  -4   15.38    0.76 
   0   2   4   16.43    0.66 
   0   2  -4   16.15    0.66 
  -1  -2  -4   30.72    1.04 
   1  -2   4   30.40    0.76 
  -1   2  -4   29.71    0.97 
  -1   2  -4   29.08    0.74 
   1   2   4   29.73    0.92 
   2  -2   4   67.05    1.66 
  -2  -2  -4   66.68    1.86 
   2   2   4   67.21    1.77 
  -2   2  -4   69.35    1.85 
  -2   2  -4   67.20    1.65 
  -3  -2  -4   68.92    1.92 
  -3   2  -4   68.02    1.88 
  -3   2  -4   68.10    1.73 
  -4  -2  -4   78.25    2.17 
  -4  -2  -4   81.49    2.06 
  -4   2  -4   78.32    2.15 
  -4   2  -4   77.90    2.02 
  -5  -2  -4   62.75    1.88 
  -5  -2  -4   63.25    1.72 
  -5   2  -4   63.91    1.82 
  -5   2  -4   63.94    1.72 
  -6  -2  -4    4.06    0.56 
  -6  -2  -4    4.11    0.41 
  -6   2  -4    4.13    0.42 
  -6   2  -4    5.31    0.57 
  -7  -2  -4    0.22    0.33 
  -7  -2  -4    0.68    0.47 
  -7   2  -4    0.83    0.46 
  -7   2  -4    0.20    0.36 
  -8  -2  -4    1.83    0.51 
  -8  -2  -4    1.87    0.38 
  -8   2  -4    2.45    0.56 
  -8   2  -4    1.07    0.40 
  -9  -2  -4   22.57    1.14 
  -9  -2  -4   23.38    0.92 
  -9   2  -4   24.30    1.07 
  -9   2  -4   23.80    1.12 
 -10  -2  -4   -1.08    0.50 
 -10  -2  -4    0.48    0.40 
 -10   2  -4   -0.40    0.42 
 -10   2  -4    0.25    0.45 
 -11  -2  -4    5.97    0.55 
 -11  -2  -4    6.03    0.81 
 -11   2  -4    5.03    0.67 
 -11   2  -4    6.72    0.74 
 -12  -2  -4    0.06    0.51 
 -12  -2  -4   -0.32    0.38 
 -12   2  -4   -0.30    0.48 
 -12   2  -4   -0.12    0.52 
 -13  -2  -4    2.23    0.70 
 -13   2  -4    1.90    0.61 
 -13   2  -4    2.48    0.64 
 -14  -2  -4    0.36    0.58 
 -14   2  -4   -0.09    0.54 
 -14   2  -4    0.01    0.57 
 -15  -2  -4    1.16    0.72 
 -15   2  -4    0.54    0.57 
 -15   2  -4    0.75    0.63 
 -17  -3   4    0.72    0.71 
 -17   3   4    1.31    0.56 
 -17   3   4    0.42    0.71 
 -16  -3   4    0.97    0.62 
 -16   3   4    1.44    0.72 
 -16   3   4    1.60    0.56 
 -15  -3   4    1.72    0.62 
 -15   3   4    1.10    0.70 
 -15   3   4    2.50    0.57 
 -14  -3   4    3.35    0.75 
 -14   3   4    4.84    0.67 
 -14   3   4    4.42    0.79 
 -13  -3   4    0.15    0.55 
 -13   3   4   -0.40    0.51 
 -13   3   4   -0.04    0.46 
 -12  -3   4    3.08    0.62 
 -12   3   4    2.31    0.60 
 -12   3   4    3.84    0.61 
 -11  -3   4    9.33    0.84 
 -11  -3   4    8.82    0.42 
 -11   3   4   10.18    0.90 
 -11   3   4   10.12    0.80 
 -10  -3   4    3.00    0.25 
 -10  -3   4    1.83    0.49 
 -10   3   4    3.00    0.54 
 -10   3   4    2.88    0.64 
  -9  -3   4    9.86    0.79 
  -9  -3   4   10.00    0.41 
  -9   3   4   10.16    0.71 
  -9   3   4    9.67    0.79 
  -8  -3   4    1.27    0.43 
  -8   3   4    0.57    0.42 
  -8   3   4    1.01    0.43 
  -7  -3   4    0.20    0.34 
  -7   3   4    0.39    0.38 
  -7   3   4    0.48    0.34 
   7   3  -4    1.17    0.20 
  -6  -3   4   68.09    1.86 
  -6   3   4   65.64    1.89 
  -6   3   4   67.84    1.94 
   6   3  -4   64.76    1.67 
  -5  -3   4   25.97    0.96 
  -5   3   4   33.17    1.12 
   5   3  -4   33.18    0.90 
  -5   3   4   34.53    1.10 
   4  -3  -4   70.73    2.02 
  -4  -3   4   74.32    1.88 
   4   3  -4   69.98    1.82 
  -4   3   4   73.84    1.99 
  -3  -3   4   -0.04    0.18 
   3  -3  -4   -0.40    0.36 
   3   3  -4    0.00    0.22 
  -3   3   4   -0.20    0.25 
   2  -3  -4   19.75    0.85 
  -2  -3   4   18.48    0.55 
   2   3  -4   18.07    0.56 
   2   3  -4   18.54    0.69 
  -2   3   4   18.02    0.76 
   1  -3  -4    0.92    0.41 
  -1  -3   4    0.25    0.09 
   1   3  -4    0.22    0.24 
   1   3  -4    0.31    0.13 
  -1   3   4    0.53    0.30 
   0  -3  -4   33.47    1.16 
   0   3   4   33.87    1.05 
   0   3  -4   33.61    1.07 
  -1  -3  -4    0.14    0.38 
   1   3   4    0.25    0.27 
  -1   3  -4    0.61    0.31 
   2  -3   4    3.42    0.24 
  -2  -3  -4    3.74    0.48 
  -2   3  -4    3.34    0.41 
   2   3   4    3.70    0.36 
  -2   3  -4    3.27    0.24 
  -3  -3  -4   14.56    0.83 
  -3   3  -4   15.53    0.78 
  -3   3  -4   15.52    0.53 
   3   3   4   14.46    0.64 
  -4  -3  -4    6.98    0.64 
  -4  -3  -4    7.35    0.47 
  -4   3  -4    7.17    0.55 
  -4   3  -4    7.04    0.40 
  -5  -3  -4    2.34    0.33 
  -5  -3  -4    1.71    0.50 
  -5   3  -4    2.52    0.32 
  -5   3  -4    3.09    0.46 
  -6  -3  -4    2.50    0.36 
  -6  -3  -4    2.13    0.56 
  -6   3  -4    3.08    0.55 
  -6   3  -4    2.22    0.36 
  -7  -3  -4    5.11    0.44 
  -7  -3  -4    4.07    0.64 
  -7   3  -4    5.41    0.50 
  -7   3  -4    4.63    0.57 
  -8  -3  -4    0.20    0.32 
  -8  -3  -4    0.91    0.53 
  -8   3  -4    0.57    0.50 
  -8   3  -4    0.99    0.40 
  -9  -3  -4    1.53    0.55 
  -9  -3  -4    1.59    0.38 
  -9   3  -4    2.29    0.48 
  -9   3  -4    1.79    0.59 
 -10  -3  -4    0.44    0.52 
 -10  -3  -4    0.15    0.33 
 -10   3  -4    1.07    0.56 
 -10   3  -4    0.60    0.45 
 -11  -3  -4    3.89    0.74 
 -11  -3  -4    5.29    0.49 
 -11   3  -4    5.38    0.71 
 -11   3  -4    4.49    0.65 
 -12  -3  -4   -0.22    0.59 
 -12   3  -4    0.95    0.52 
 -12   3  -4   -0.05    0.47 
 -13  -3  -4    2.44    0.69 
 -13   3  -4    3.07    0.64 
 -13   3  -4    3.62    0.67 
 -14  -3  -4    1.51    0.66 
 -14   3  -4    2.67    0.66 
 -14   3  -4    2.15    0.66 
 -15  -3  -4    0.55    0.64 
 -15   3  -4    2.13    0.65 
 -15   3  -4    0.87    0.64 
 -17  -4   4    0.17    0.72 
 -17   4   4    0.77    0.76 
 -17   4   4    0.07    0.52 
 -16  -4   4   -0.38    0.57 
 -16   4   4   -0.32    0.51 
 -16   4   4   -0.31    0.64 
 -15  -4   4    1.62    0.64 
 -15   4   4    3.57    0.79 
 -15   4   4    2.29    0.62 
 -14  -4   4   -0.81    0.54 
 -14   4   4   -0.07    0.62 
 -14   4   4    0.56    0.48 
 -13  -4   4    0.53    0.57 
 -13   4   4    1.44    0.66 
 -13   4   4    2.14    0.57 
 -12  -4   4    6.51    0.75 
 -12   4   4    8.01    0.75 
 -12   4   4    6.88    0.84 
 -11  -4   4    0.72    0.48 
 -11   4   4    0.99    0.47 
 -11   4   4    1.35    0.63 
 -10  -4   4    0.22    0.50 
 -10   4   4    1.79    0.55 
 -10   4   4    1.85    0.60 
  -9  -4   4    5.47    0.63 
  -9   4   4    5.47    0.61 
   9   4  -4    6.28    0.25 
  -9   4   4    6.82    0.73 
   9   4  -4    5.74    0.25 
  -8  -4   4    1.50    0.43 
  -8   4   4    2.56    0.48 
  -8   4   4    2.59    0.58 
   8   4  -4    1.67    0.19 
   8   4  -4    1.22    0.18 
  -7  -4   4    2.05    0.40 
  -7   4   4    1.69    0.48 
  -7   4   4    2.47    0.50 
   7   4  -4    2.24    0.22 
   7   4  -4    2.26    0.22 
   6  -4  -4   18.69    0.97 
  -6  -4   4   20.09    0.81 
   6   4  -4   18.57    0.60 
  -6   4   4   17.95    0.87 
   5  -4  -4   15.37    0.87 
  -5   4   4   14.07    0.77 
   5   4  -4   13.94    0.52 
  -4  -4   4    5.45    0.42 
   4  -4  -4    4.26    0.51 
   4   4  -4    4.84    0.37 
  -4   4   4    4.59    0.46 
   3  -4  -4    0.05    0.37 
  -3  -4   4    0.45    0.21 
   3   4  -4    0.51    0.26 
  -3   4   4    0.31    0.36 
  -2  -4   4   34.14    0.92 
   2  -4  -4   33.34    1.17 
  -2   4   4   33.29    1.11 
   2   4  -4   33.72    1.04 
   1  -4  -4    1.91    0.42 
  -1  -4   4    1.66    0.17 
   1   4  -4    1.49    0.19 
  -1   4   4    1.15    0.35 
   1   4  -4    1.90    0.36 
   0  -4  -4   30.40    1.15 
   0  -4   4   32.19    0.80 
   0  -4   4   32.46    0.80 
   0   4  -4   32.31    1.05 
   0   4   4   33.62    1.06 
   1  -4   4    3.60    0.23 
  -1  -4  -4    4.36    0.55 
   1  -4   4    3.60    0.20 
  -1   4  -4    4.29    0.46 
   1   4   4    3.29    0.37 
   2  -4   4    6.16    0.29 
   2  -4   4    5.97    0.32 
  -2  -4  -4    7.22    0.65 
   2   4   4    6.20    0.46 
  -2   4  -4    6.68    0.54 
  -3  -4  -4   32.15    1.18 
  -3   4  -4   31.41    1.12 
  -3   4  -4   30.99    0.89 
   3   4   4   30.11    0.98 
  -4  -4  -4   30.39    1.23 
  -4   4  -4   30.11    1.14 
  -4   4  -4   32.00    0.94 
  -5  -4  -4    3.60    0.36 
  -5  -4  -4    3.24    0.54 
  -5   4  -4    3.49    0.35 
  -5   4  -4    3.59    0.57 
  -6  -4  -4    5.64    0.43 
  -6  -4  -4    6.52    0.69 
  -6   4  -4    4.78    0.64 
  -6   4  -4    5.54    0.47 
  -7  -4  -4   10.25    0.87 
  -7  -4  -4   11.70    0.60 
  -7   4  -4    9.96    0.66 
  -7   4  -4   11.19    0.83 
  -8  -4  -4    2.07    0.36 
  -8  -4  -4    0.92    0.59 
  -8   4  -4    1.69    0.53 
  -8   4  -4    0.89    0.40 
  -9  -4  -4   -0.07    0.52 
  -9  -4  -4   -0.05    0.30 
  -9   4  -4    0.00    0.56 
  -9   4  -4    0.09    0.39 
 -10  -4  -4    0.03    0.51 
 -10   4  -4   -0.13    0.54 
 -10   4  -4   -0.52    0.39 
 -11  -4  -4    9.83    0.93 
 -11   4  -4   10.42    0.85 
 -11   4  -4   12.15    0.94 
 -12  -4  -4    1.40    0.62 
 -12   4  -4    2.72    0.59 
 -12   4  -4    2.93    0.69 
 -13  -4  -4    2.98    0.71 
 -13   4  -4    3.14    0.67 
 -13   4  -4    3.75    0.75 
 -14  -4  -4    0.61    0.72 
 -14   4  -4   -0.26    0.53 
 -14   4  -4   -0.54    0.55 
 -15  -4  -4    0.49    0.75 
 -15   4  -4    1.04    0.62 
 -15   4  -4    1.02    0.63 
 -16  -5   4    0.92    0.67 
 -16   5   4   -0.15    0.56 
 -16   5   4    0.76    0.63 
 -15  -5   4    1.03    0.66 
 -15   5   4    0.66    0.60 
 -15   5   4   -0.82    0.63 
 -14  -5   4    1.04    0.57 
 -14   5   4    0.63    0.49 
 -14   5   4    0.67    0.64 
 -13  -5   4    0.14    0.54 
 -13   5   4    0.62    0.50 
 -13   5   4   -0.25    0.58 
 -12  -5   4   -0.05    0.55 
 -12   5   4    1.25    0.56 
 -12   5   4    1.22    0.57 
 -11  -5   4    0.41    0.54 
 -11   5   4   -0.26    0.57 
 -11   5   4    0.30    0.53 
 -10  -5   4   13.49    0.93 
 -10   5   4    9.86    0.86 
 -10   5   4   12.71    0.95 
  -9  -5   4   -0.10    0.45 
  -9   5   4    0.30    0.56 
  -9   5   4    0.54    0.45 
  -8  -5   4    0.84    0.41 
  -8   5   4    1.52    0.51 
  -7  -5   4    2.87    0.46 
   7  -5  -4    2.33    0.59 
   7   5  -4    2.36    0.22 
   7   5  -4    3.18    0.24 
  -7   5   4    1.94    0.49 
  -6  -5   4   -0.24    0.23 
   6  -5  -4   -0.34    0.45 
  -6   5   4    0.11    0.39 
   6   5  -4    0.39    0.21 
   5  -5  -4    4.47    0.59 
  -5  -5   4    5.48    0.46 
  -5   5   4    4.28    0.52 
   5   5  -4    5.47    0.38 
  -4  -5   4    2.78    0.34 
   4  -5  -4    2.36    0.49 
   4   5  -4    2.61    0.32 
  -4   5   4    2.52    0.48 
  -3  -5   4   -0.02    0.22 
   3  -5  -4    0.00    0.41 
  -3   5   4    0.23    0.36 
   3   5  -4    0.37    0.25 
   2  -5  -4    0.76    0.43 
  -2  -5   4    0.83    0.21 
   2   5  -4    0.68    0.30 
  -2   5   4    0.94    0.35 
  -1  -5   4    7.51    0.36 
   1  -5  -4    7.94    0.70 
  -1   5   4    8.17    0.62 
   1   5  -4    8.06    0.56 
   0  -5   4    0.56    0.17 
   0  -5  -4    0.94    0.46 
   0   5  -4    0.47    0.32 
   0   5   4    0.88    0.35 
   1  -5   4    0.25    0.18 
   1  -5   4    0.58    0.17 
  -1  -5  -4    0.85    0.43 
   1   5   4    0.41    0.31 
  -1   5  -4    0.95    0.36 
  -2  -5  -4    1.83    0.55 
   2  -5   4    1.41    0.21 
   2  -5   4    1.38    0.23 
  -2   5  -4    1.79    0.42 
   2   5   4    1.51    0.34 
  -3  -5  -4    3.77    0.57 
   3  -5   4    5.20    0.39 
   3   5   4    4.84    0.42 
  -3   5  -4    5.28    0.56 
  -4  -5  -4    0.20    0.55 
   4   5   4    0.17    0.30 
  -4   5  -4   -0.36    0.45 
  -5  -5  -4    1.34    0.57 
  -5  -5  -4    1.83    0.33 
  -5   5  -4    2.08    0.34 
  -5   5  -4    1.71    0.50 
  -6  -5  -4    0.30    0.56 
  -6  -5  -4    1.21    0.30 
  -6   5  -4    0.82    0.33 
  -6   5  -4    0.96    0.50 
  -7  -5  -4   -0.34    0.29 
  -7  -5  -4    0.53    0.59 
  -7   5  -4   -0.12    0.52 
  -7   5  -4   -0.19    0.34 
  -8  -5  -4    0.57    0.30 
  -8  -5  -4   -0.46    0.58 
  -8   5  -4    0.30    0.38 
  -8   5  -4    0.53    0.57 
  -9  -5  -4    1.02    0.62 
  -9   5  -4    0.93    0.41 
  -9   5  -4    0.67    0.53 
 -10  -5  -4    0.97    0.58 
 -10   5  -4    1.34    0.47 
 -10   5  -4    0.58    0.61 
 -11  -5  -4    0.99    0.66 
 -11   5  -4    1.10    0.48 
 -11   5  -4    1.52    0.58 
 -12  -5  -4    0.42    0.57 
 -12   5  -4    0.21    0.62 
 -12   5  -4    0.16    0.48 
 -13  -5  -4    0.15    0.58 
 -13   5  -4    0.72    0.65 
 -13   5  -4   -0.02    0.49 
 -14  -5  -4   -0.25    0.69 
 -14   5  -4    0.99    0.66 
 -14   5  -4   -0.09    0.53 
 -16  -6   4   -0.11    0.65 
 -16   6   4   -0.08    0.73 
 -16   6   4    0.30    0.62 
 -15  -6   4    3.07    0.75 
 -15   6   4    2.20    0.79 
 -15   6   4    2.45    0.72 
 -14  -6   4    0.52    0.61 
 -14   6   4   -0.26    0.55 
 -14   6   4   -1.14    0.51 
 -13  -6   4    3.14    0.70 
 -13   6   4    2.79    0.68 
 -13   6   4    2.65    0.75 
 -12  -6   4    1.93    0.55 
 -12   6   4    2.17    0.73 
 -12   6   4    2.22    0.66 
 -11  -6   4   -0.80    0.43 
 -11   6   4    0.81    0.55 
 -11   6   4   -0.09    0.59 
 -10  -6   4    2.36    0.57 
 -10   6   4    2.27    0.58 
  -9  -6   4   26.68    1.19 
   9  -6  -4   23.62    1.29 
  -9   6   4   24.84    1.28 
   8  -6  -4   12.93    1.05 
  -8  -6   4   13.01    0.83 
  -8   6   4   12.47    0.98 
   7  -6  -4   -0.12    0.57 
  -7  -6   4    0.39    0.39 
  -7   6   4    0.58    0.46 
   7   6  -4    0.70    0.20 
   6  -6  -4   61.82    2.01 
  -6   6   4   62.22    2.00 
   6   6  -4   61.28    1.60 
   5  -6  -4   43.72    1.59 
  -5  -6   4   42.75    1.34 
   5   6  -4   42.94    1.23 
  -5   6   4   43.35    1.51 
   4  -6  -4    1.83    0.52 
  -4  -6   4    2.08    0.36 
   4   6  -4    1.53    0.33 
  -4   6   4    1.38    0.44 
  -3  -6   4    0.20    0.26 
   3  -6  -4   -0.08    0.54 
   3   6  -4    0.39    0.32 
  -3   6   4    0.42    0.44 
  -2  -6   4    3.06    0.32 
   2  -6  -4    1.74    0.52 
  -2   6   4    2.47    0.49 
   2   6  -4    2.28    0.39 
  -1  -6   4   -0.01    0.21 
   1  -6  -4   -0.18    0.55 
  -1   6   4   -0.02    0.38 
   1   6  -4    0.41    0.36 
   0  -6   4   39.22    1.10 
   0  -6  -4   40.51    1.46 
   0   6   4   40.54    1.32 
   0   6  -4   39.69    1.34 
  -1  -6  -4    0.82    0.57 
   1  -6   4    1.15    0.26 
  -1   6  -4    0.96    0.46 
   1   6   4   -0.18    0.32 
   2  -6   4   25.34    0.83 
  -2  -6  -4   24.93    1.17 
   2   6   4   27.08    0.96 
  -2   6  -4   27.10    1.09 
  -3  -6  -4    1.21    0.53 
   3  -6   4    1.74    0.31 
   3   6   4    1.22    0.35 
  -3   6  -4    1.42    0.48 
   4  -6   4    4.10    0.40 
  -4  -6  -4    2.98    0.62 
   4   6   4    4.19    0.42 
  -4   6  -4    4.21    0.64 
   5  -6   4    0.53    0.34 
  -5  -6  -4    0.14    0.59 
   5   6   4    0.37    0.32 
  -5   6  -4   -0.41    0.49 
  -6  -6  -4    4.19    0.72 
  -6  -6  -4    4.71    0.41 
  -6   6  -4    4.42    0.71 
  -6   6  -4    4.31    0.48 
  -7  -6  -4   14.04    0.62 
  -7  -6  -4   13.66    1.02 
  -7   6  -4   13.24    0.75 
  -7   6  -4   12.33    0.96 
  -8  -6  -4    6.48    0.83 
  -8   6  -4    7.73    0.80 
  -8   6  -4    6.23    0.58 
  -9  -6  -4    0.89    0.63 
  -9   6  -4    0.59    0.44 
  -9   6  -4    0.84    0.55 
 -10  -6  -4    2.11    0.66 
 -10   6  -4    2.56    0.54 
 -10   6  -4    1.67    0.67 
 -11  -6  -4    6.97    0.88 
 -11   6  -4    7.40    0.73 
 -11   6  -4    6.92    0.91 
 -12  -6  -4    2.57    0.77 
 -12   6  -4    2.19    0.57 
 -12   6  -4    2.33    0.74 
 -13  -6  -4    0.44    0.61 
 -13   6  -4   -0.53    0.51 
 -13   6  -4    0.20    0.56 
 -14  -6  -4   -0.09    0.63 
 -14   6  -4    0.63    0.58 
 -14   6  -4   -1.42    0.60 
 -15  -7   4    2.59    0.71 
 -15   7   4    3.40    0.80 
 -15   7   4    2.31    0.80 
 -14  -7   4    4.89    0.82 
 -14   7   4    4.11    0.80 
 -13  -7   4    2.55    0.66 
 -13   7   4    3.93    0.78 
  12  -7  -4    2.69    0.74 
 -12  -7   4    3.67    0.66 
 -12   7   4    4.40    0.72 
 -11  -7   4    6.22    0.73 
  11  -7  -4    6.19    0.86 
 -11   7   4    5.85    0.81 
 -10  -7   4    4.48    0.65 
  10  -7  -4    3.25    0.73 
 -10   7   4    3.87    0.68 
  -9  -7   4    2.22    0.52 
   9  -7  -4    2.33    0.64 
  -9   7   4    2.58    0.60 
   8  -7  -4    0.74    0.63 
  -8  -7   4    1.75    0.49 
  -8   7   4    0.97    0.53 
   7  -7  -4    5.01    0.77 
  -7  -7   4    4.75    0.56 
   7   7  -4    4.58    0.36 
  -7   7   4    5.36    0.74 
  -6  -7   4    9.27    0.70 
   6  -7  -4    9.45    0.84 
  -6   7   4    8.11    0.79 
   6   7  -4    9.50    0.50 
   5  -7  -4   -0.31    0.58 
  -5  -7   4   -0.26    0.34 
   5   7  -4   -0.23    0.29 
  -5   7   4    0.02    0.45 
  -4  -7   4    7.74    0.58 
   4  -7  -4    8.57    0.83 
   4   7  -4    8.19    0.56 
  -4   7   4    7.48    0.73 
  -3  -7   4    6.57    0.49 
   3  -7  -4    4.85    0.68 
  -3   7   4    6.01    0.65 
   3   7  -4    5.10    0.51 
  -2  -7   4    3.59    0.38 
   2  -7  -4    4.21    0.67 
  -2   7   4    3.21    0.56 
   2   7  -4    3.54    0.48 
   1  -7  -4   10.67    0.92 
  -1  -7   4   10.27    0.54 
  -1   7   4   11.79    0.80 
   1   7  -4   10.38    0.74 
   0  -7  -4    7.72    0.77 
   0  -7   4    7.40    0.50 
   0   7   4    6.27    0.62 
   0   7  -4    7.32    0.65 
  -1  -7  -4    2.50    0.68 
   1  -7   4    2.29    0.33 
   1   7   4    1.40    0.41 
  -1   7  -4    2.19    0.48 
  -2  -7  -4    3.08    0.64 
   2  -7   4    2.26    0.36 
  -2   7  -4    2.22    0.56 
   2   7   4    3.60    0.48 
   3  -7   4    5.36    0.44 
  -3  -7  -4    5.04    0.77 
   3   7   4    5.20    0.51 
  -3   7  -4    4.70    0.67 
   4  -7   4    3.79    0.43 
  -4  -7  -4    3.31    0.74 
   4   7   4    2.93    0.42 
  -4   7  -4    5.48    0.68 
   5  -7   4   15.12    0.75 
  -5  -7  -4   16.14    1.07 
  -5   7  -4   15.59    0.99 
   5   7   4   15.62    0.72 
   6  -7   4    8.67    0.67 
  -6  -7  -4    7.39    0.53 
  -6  -7  -4    6.51    0.89 
  -6   7  -4    6.03    0.74 
   7  -7   4    4.85    0.54 
  -7  -7  -4    4.43    0.77 
  -7   7  -4    3.31    0.64 
  -8  -7  -4   -0.39    0.63 
  -8   7  -4    0.97    0.63 
  -9  -7  -4    2.26    0.65 
  -9   7  -4    1.66    0.49 
  -9   7  -4    3.02    0.69 
 -10  -7  -4   -0.50    0.64 
 -10   7  -4   -0.23    0.54 
 -10   7  -4   -0.06    0.44 
 -11  -7  -4    1.35    0.66 
 -11   7  -4    2.16    0.55 
 -11   7  -4    1.13    0.64 
 -12  -7  -4   -0.20    0.67 
 -12   7  -4    0.08    0.52 
 -12   7  -4   -0.19    0.58 
 -13  -7  -4    0.39    0.74 
 -13   7  -4    1.63    0.74 
 -13   7  -4    1.13    0.55 
 -14  -8   4    1.14    0.63 
  14  -8  -4   -0.01    0.73 
 -14   8   4   -0.07    0.68 
  13  -8  -4    2.14    0.77 
 -13  -8   4    1.22    0.61 
 -13   8   4    1.08    0.68 
  12  -8  -4   -0.46    0.61 
 -12  -8   4   -1.11    0.47 
 -12   8   4   -0.27    0.60 
 -11  -8   4    7.02    0.80 
  11  -8  -4    9.56    1.00 
 -11   8   4    8.52    0.95 
  10  -8  -4    2.26    0.65 
 -10  -8   4    3.13    0.62 
 -10   8   4    3.91    0.69 
  -9  -8   4    0.32    0.45 
   9  -8  -4    0.40    0.64 
  -9   8   4   -1.08    0.49 
   8  -8  -4    3.23    0.73 
  -8  -8   4    4.94    0.61 
  -8   8   4    4.41    0.69 
   7  -8  -4    0.17    0.62 
  -7   8   4    0.35    0.50 
  -6  -8   4   -0.56    0.37 
   6  -8  -4    0.53    0.64 
   6   8  -4    0.47    0.29 
  -6   8   4    0.46    0.48 
   5  -8  -4    1.82    0.62 
  -5  -8   4    2.76    0.48 
  -5   8   4    2.59    0.60 
   5   8  -4    2.49    0.40 
  -4  -8   4    0.36    0.36 
   4  -8  -4    0.78    0.66 
  -4   8   4    0.54    0.54 
   4   8  -4    1.23    0.39 
  -3  -8   4   16.87    0.79 
   3  -8  -4   16.05    1.18 
  -3   8   4   17.72    1.03 
   3   8  -4   16.90    0.85 
  -2  -8   4    4.96    0.47 
   2  -8  -4    4.14    0.78 
  -2   8   4    3.53    0.61 
   2   8  -4    3.63    0.52 
  -1  -8   4    0.11    0.30 
   1  -8  -4    1.24    0.67 
   1   8  -4    0.68    0.45 
  -1   8   4    0.25    0.48 
   0  -8   4    7.02    0.55 
   0  -8  -4    8.37    0.90 
   0   8   4    7.48    0.70 
   0   8  -4    7.84    0.71 
  -1  -8  -4    0.82    0.67 
   1  -8   4   -0.50    0.31 
  -1   8  -4   -0.01    0.49 
   1   8   4   -0.36    0.42 
   2  -8   4    7.34    0.57 
  -2  -8  -4    9.34    0.97 
   2   8   4    6.51    0.62 
  -2   8  -4    7.31    0.73 
   3  -8   4   -0.02    0.36 
  -3  -8  -4   -0.94    0.53 
  -3   8  -4   -0.33    0.55 
   3   8   4    0.48    0.40 
  -4  -8  -4    1.40    0.62 
   4  -8   4    0.42    0.38 
   4   8   4    0.37    0.38 
  -4   8  -4    0.34    0.52 
  -5  -8  -4    4.51    0.80 
   5  -8   4    3.33    0.47 
  -5   8  -4    4.02    0.65 
   5   8   4    3.88    0.45 
  -6  -8  -4    5.44    0.83 
   6  -8   4    6.30    0.57 
  -6   8  -4    5.02    0.71 
   7  -8   4    2.92    0.50 
  -7  -8  -4    1.93    0.72 
  -7   8  -4    1.30    0.61 
  -8  -8  -4    1.56    0.73 
   8  -8   4    1.91    0.51 
  -8   8  -4    1.64    0.60 
   9  -8   4    0.45    0.52 
  -9  -8  -4    0.97    0.63 
  -9   8  -4    1.09    0.69 
 -10  -8  -4    1.06    0.63 
 -10   8  -4   -0.54    0.55 
 -11  -8  -4    1.36    0.76 
 -11   8  -4    0.25    0.61 
 -12  -8  -4   -0.02    0.70 
 -12   8  -4   -0.44    0.56 
 -13  -9   4   -0.83    0.52 
  13  -9  -4    0.93    0.73 
 -13   9   4    0.89    0.72 
 -12  -9   4    2.84    0.67 
  12  -9  -4    1.08    0.70 
 -12   9   4    1.82    0.76 
 -11  -9   4    0.15    0.53 
  11  -9  -4    0.79    0.72 
 -11   9   4    0.25    0.65 
  10  -9  -4   -0.06    0.62 
 -10  -9   4    0.11    0.47 
 -10   9   4    0.34    0.64 
  -9  -9   4   -0.18    0.42 
   9  -9  -4    0.19    0.64 
  -9   9   4   -0.16    0.58 
  -8  -9   4    2.15    0.51 
   8  -9  -4    1.54    0.72 
  -8   9   4    2.31    0.71 
  -7  -9   4    3.25    0.54 
   7  -9  -4    3.28    0.76 
  -7   9   4    2.87    0.64 
  -6  -9   4    0.78    0.42 
   6  -9  -4    0.63    0.66 
   6   9  -4    0.74    0.52 
  -6   9   4    1.01    0.56 
  -5  -9   4    0.15    0.38 
   5  -9  -4   -0.20    0.61 
   5   9  -4   -0.19    0.34 
  -5   9   4   -0.22    0.47 
   4  -9  -4    0.93    0.68 
  -4  -9   4   -0.37    0.36 
   4   9  -4   -0.04    0.37 
  -4   9   4    0.19    0.53 
  -3  -9   4    3.08    0.46 
   3  -9  -4    2.76    0.75 
  -3   9   4    2.25    0.62 
   3   9  -4    2.22    0.48 
  -2  -9   4    0.42    0.36 
   2  -9  -4    0.59    0.69 
  -2   9   4   -0.86    0.48 
   2   9  -4    0.25    0.46 
   1  -9  -4    2.15    0.66 
  -1  -9   4    2.35    0.40 
   1   9  -4    1.17    0.52 
  -1   9   4    2.02    0.52 
   0  -9  -4    1.76    0.66 
   0  -9   4    1.85    0.39 
   0   9  -4    1.59    0.53 
   0   9   4    2.36    0.56 
  -1  -9  -4    0.04    0.57 
   1  -9   4    0.20    0.34 
   1   9   4    0.25    0.47 
  -1   9  -4   -0.21    0.49 
   2  -9   4    1.60    0.41 
  -2  -9  -4    2.33    0.73 
   2   9   4    2.13    0.48 
  -2   9  -4    2.27    0.56 
  -3  -9  -4    0.60    0.66 
   3  -9   4    0.27    0.38 
  -3   9  -4   -0.18    0.53 
   3   9   4    0.29    0.42 
   4  -9   4    1.34    0.48 
  -4  -9  -4    0.22    0.68 
   4   9   4    0.20    0.38 
  -4   9  -4    0.60    0.60 
  -5  -9  -4    2.53    0.67 
   5   9   4    2.12    0.43 
  -5   9  -4    2.32    0.63 
  -6  -9  -4    1.96    0.75 
  -6   9  -4    1.18    0.58 
  -7  -9  -4    0.47    0.69 
  -7   9  -4    1.32    0.71 
  -8  -9  -4   -0.36    0.66 
  -8   9  -4   -0.44    0.53 
  -9  -9  -4    1.76    0.74 
  -9   9  -4    2.04    0.69 
 -10  -9  -4    2.12    0.78 
 -10   9  -4    1.29    0.72 
 -11  -9  -4    1.20    0.76 
 -11   9  -4    1.28    0.65 
 -12 -10   4    1.25    0.60 
  12 -10  -4    0.84    0.74 
 -12  10   4    0.01    0.66 
 -11 -10   4    4.43    0.72 
  11 -10  -4    3.76    0.81 
 -11  10   4    5.02    0.84 
 -10 -10   4    6.07    0.75 
  10 -10  -4    5.44    0.92 
 -10  10   4    5.77    0.87 
  -9 -10   4    1.37    0.53 
   9 -10  -4    1.14    0.72 
  -9  10   4    2.59    0.77 
   8 -10  -4    3.12    0.82 
  -8  10   4    3.48    0.78 
  -7 -10   4    7.80    0.73 
   7 -10  -4    7.19    0.93 
  -7  10   4    6.88    0.88 
  -6 -10   4    0.12    0.42 
   6 -10  -4    0.49    0.68 
  -6  10   4    0.28    0.54 
  -5 -10   4    0.80    0.42 
   5 -10  -4    0.13    0.67 
   5  10  -4    0.36    0.37 
  -5  10   4    0.54    0.53 
  -4 -10   4    0.48    0.40 
   4 -10  -4    0.68    0.71 
  -4  10   4   -0.02    0.55 
   4  10  -4    0.98    0.43 
   3 -10  -4    0.50    0.69 
  -3 -10   4   -0.01    0.38 
  -3  10   4   -0.01    0.55 
   3  10  -4    0.15    0.44 
  -2 -10   4    1.64    0.42 
   2 -10  -4    1.82    0.74 
   2  10  -4    2.02    0.53 
  -2  10   4    1.32    0.59 
  -1 -10   4    0.28    0.35 
   1 -10  -4   -0.57    0.56 
   1  10  -4   -0.11    0.49 
  -1  10   4    1.59    0.56 
   0 -10   4    1.61    0.42 
   0 -10  -4    1.11    0.63 
   0  10  -4    1.59    0.57 
   0  10   4    0.90    0.53 
  -1 -10  -4    0.28    0.62 
   1  10   4   -0.23    0.46 
  -1  10  -4   -0.14    0.43 
  -2 -10  -4    0.65    0.68 
  -2  10  -4    0.58    0.58 
   2  10   4    0.47    0.48 
  -3 -10  -4    0.23    0.67 
   3  10   4   -0.07    0.43 
  -3  10  -4    0.21    0.59 
  -4 -10  -4   -0.47    0.67 
   4  10   4    1.30    0.46 
  -4  10  -4    0.33    0.54 
  -5 -10  -4    8.28    0.96 
  -5  10  -4    6.44    0.82 
  -6 -10  -4    4.35    0.87 
  -6  10  -4    4.64    0.83 
  -7 -10  -4    0.99    0.71 
  -7  10  -4    0.50    0.61 
  -8 -10  -4    0.08    0.69 
  -8  10  -4   -0.38    0.64 
  -9 -10  -4    3.76    0.88 
  -9  10  -4    2.24    0.70 
 -10 -11   4    2.24    0.62 
  10 -11  -4    0.82    0.76 
 -10  11   4    1.84    0.80 
   9 -11  -4   -0.51    0.71 
  -9 -11   4    0.02    0.35 
  -9  11   4   -1.08    0.64 
   8 -11  -4   -0.71    0.64 
  -8 -11   4    0.25    0.46 
  -8  11   4   -0.50    0.64 
  -7 -11   4    0.01    0.45 
   7 -11  -4   -1.18    0.65 
  -7  11   4    0.48    0.56 
   6 -11  -4    0.65    0.73 
  -6 -11   4   -0.50    0.40 
  -6  11   4    0.15    0.63 
   5 -11  -4    0.11    0.68 
  -5 -11   4   -0.44    0.40 
  -5  11   4   -0.33    0.58 
  -4 -11   4    0.65    0.43 
   4 -11  -4    1.33    0.71 
   4  11  -4    0.91    0.46 
  -4  11   4    0.87    0.56 
   3 -11  -4    1.22    0.75 
  -3  11   4    1.45    0.62 
   3  11  -4    1.61    0.51 
   2 -11  -4   -0.18    0.65 
  -2  11   4    1.04    0.60 
   2  11  -4    0.18    0.48 
   1 -11  -4    1.74    0.68 
   1  11  -4    3.25    0.63 
  -1  11   4    2.38    0.63 
   0 -11  -4    1.38    0.65 
   0  11  -4    0.46    0.53 
   0  11   4    1.32    0.57 
  -1 -11  -4    0.78    0.64 
   1  11   4    0.50    0.54 
  -1  11  -4    0.90    0.57 
  -2 -11  -4    0.28    0.62 
  -2  11  -4    0.86    0.59 
   2  11   4    1.16    0.51 
  -3 -11  -4    0.45    0.65 
  -3  11  -4   -0.30    0.56 
   3  11   4   -0.49    0.43 
  -4 -11  -4    0.41    0.69 
  -4  11  -4   -0.52    0.56 
  -5 -11  -4   -0.15    0.59 
  -5  11  -4    1.06    0.65 
  -6 -11  -4    0.34    0.61 
  -6  11  -4    0.39    0.65 
  -7 -11  -4    1.12    0.70 
  -7  11  -4    0.69    0.62 
  -8 -11  -4    0.30    0.73 
  -8  11  -4   -0.23    0.59 
   8 -12  -4    0.00    0.74 
   7 -12  -4    2.92    0.89 
  -7  12   4    1.42    0.66 
   6 -12  -4    1.23    0.76 
  -6  12   4   -0.39    0.64 
   5 -12  -4   -0.59    0.68 
  -5  12   4    0.26    0.65 
   4 -12  -4   -0.14    0.72 
  -4  12   4   -0.82    0.55 
   3 -12  -4    0.51    0.73 
   3  12  -4   -0.55    0.53 
  -3  12   4   -0.06    0.60 
   2 -12  -4    1.94    0.75 
  -2  12   4    1.80    0.66 
   2  12  -4    1.20    0.56 
   1 -12  -4    0.10    0.69 
   1  12  -4    0.29    0.51 
  -1  12   4    0.01    0.58 
   0 -12  -4    2.05    0.79 
   0  12  -4    2.29    0.64 
   0  12   4    2.36    0.65 
  -1 -12  -4    2.60    0.81 
  -1  12  -4    2.19    0.66 
   1  12   4    3.73    0.65 
  -2 -12  -4    0.75    0.69 
  -2  12  -4   -0.34    0.55 
   2  12   4    0.42    0.63 
  -3 -12  -4   -0.29    0.60 
  -3  12  -4   -0.45    0.56 
  -4 -12  -4    1.64    0.68 
  -4  12  -4    0.38    0.68 
  -5 -12  -4   -0.06    0.65 
  -5  12  -4    0.80    0.67 
   3 -13  -4   -1.79    0.68 
  -3  13   4    1.20    0.70 
   2 -13  -4    0.99    0.81 
  -2  13   4    0.71    0.71 
   1 -13  -4    0.97    0.78 
   1  13  -4    1.01    0.63 
  -1  13   4    1.22    0.68 
   0 -13  -4    2.37    0.85 
   0  13  -4    2.01    0.71 
   0  13   4    2.33    0.70 
  -1 -13  -4    3.06    0.87 
  -1  13  -4    3.47    0.76 
 -18   0   5    0.84    0.66 
 -17   0   5    0.96    0.72 
 -16   0   5    0.08    0.66 
 -15   0   5   -0.01    0.59 
 -15   0   5    0.38    0.38 
 -14   0   5   -0.78    0.56 
 -14   0   5    0.32    0.36 
 -13   0   5    0.20    0.34 
 -13   0   5   -0.35    0.58 
 -12   0   5   -0.13    0.48 
 -12   0   5   -0.21    0.32 
 -11   0   5   -0.20    0.46 
 -11   0   5   -0.46    0.31 
 -10   0   5    0.08    0.42 
 -10   0   5    0.16    0.32 
  -9   0   5   -0.45    0.29 
  -9   0   5   -0.21    0.37 
  -8   0   5    0.83    0.41 
  -7   0   5    0.00    0.25 
  -7   0   5    0.19    0.33 
  -6   0   5   -0.09    0.24 
  -6   0   5    0.04    0.28 
  -5   0   5   -0.16    0.24 
  -5   0   5   -0.67    0.28 
  -4   0   5   -0.07    0.23 
  -4   0   5    0.48    0.28 
  -3   0   5   -0.18    0.24 
  -3   0   5    0.03    0.26 
  -2   0   5   -0.14    0.28 
   2   0  -5   -0.38    0.26 
  -1   0   5   -0.01    0.27 
   1   0  -5    0.26    0.25 
   0   0  -5   -0.21    0.27 
   0   0  -5   -0.22    0.27 
  -1   0  -5    0.00    0.26 
  -1   0  -5    0.11    0.27 
  -2   0  -5   -0.21    0.26 
  -2   0  -5    0.02    0.25 
  -3   0  -5   -0.04    0.29 
  -3   0  -5   -0.11    0.29 
  -4   0  -5   -0.35    0.29 
  -4   0  -5    0.12    0.31 
  -5   0  -5   -0.20    0.31 
  -5   0  -5    0.47    0.33 
  -6   0  -5    0.13    0.33 
  -6   0  -5   -0.47    0.32 
  -7   0  -5    0.33    0.41 
  -7   0  -5   -0.26    0.40 
  -8   0  -5    0.76    0.44 
  -8   0  -5   -0.49    0.43 
  -9   0  -5    0.37    0.48 
  -9   0  -5   -0.53    0.41 
 -10   0  -5   -0.41    0.49 
 -10   0  -5   -0.03    0.10 
 -11   0  -5   -0.43    0.50 
 -11   0  -5    0.19    0.45 
 -12   0  -5    0.71    0.56 
 -12   0  -5   -0.09    0.49 
 -13   0  -5    0.12    0.50 
 -13   0  -5   -0.95    0.53 
 -14   0  -5    0.15    0.50 
 -14   0  -5    0.26    0.62 
 -15   0  -5   -0.75    0.53 
 -18  -1   5   -0.70    0.60 
 -18   1   5    2.42    0.85 
 -17  -1   5    3.73    0.84 
 -17   1   5    4.46    0.91 
 -16  -1   5   -0.04    0.65 
 -16   1   5   -0.20    0.43 
 -16   1   5   -0.33    0.59 
 -15  -1   5    0.84    0.62 
 -15   1   5   -0.03    0.65 
 -15   1   5    0.69    0.42 
 -14  -1   5    9.47    0.96 
 -14  -1   5    9.18    0.62 
 -14   1   5    8.80    0.70 
 -14   1   5    8.52    0.88 
 -13  -1   5    0.23    0.31 
 -13  -1   5    0.02    0.55 
 -13   1   5    0.43    0.37 
 -13   1   5    0.63    0.59 
 -12  -1   5    3.33    0.41 
 -12  -1   5    2.97    0.66 
 -12   1   5    2.29    0.63 
 -11  -1   5    1.79    0.34 
 -11  -1   5    2.86    0.61 
 -11   1   5    1.92    0.55 
 -10  -1   5   25.70    0.89 
 -10  -1   5   25.20    1.16 
 -10   1   5   25.23    1.16 
 -10   1   5   24.45    0.99 
  -9  -1   5    0.55    0.44 
  -9  -1   5    0.23    0.26 
  -9   1   5    0.20    0.33 
  -9   1   5    0.19    0.47 
  -8  -1   5    2.52    0.46 
  -8  -1   5    2.02    0.31 
  -8   1   5    2.83    0.50 
  -8   1   5    1.54    0.35 
  -7  -1   5    2.89    0.33 
  -7  -1   5    3.49    0.45 
  -7   1   5    2.72    0.36 
  -7   1   5    3.25    0.45 
  -6  -1   5   11.12    0.53 
  -6  -1   5   10.39    0.63 
  -6   1   5   11.36    0.61 
  -6   1   5   10.31    0.70 
  -5  -1   5    0.84    0.29 
  -5   1   5    1.17    0.32 
  -5   1   5    0.93    0.35 
  -4  -1   5   40.38    1.17 
  -4   1   5   42.19    1.23 
  -4   1   5   40.26    1.24 
  -3  -1   5   57.42    1.50 
  -3  -1   5   56.79    1.55 
   3  -1  -5   57.51    1.59 
  -3   1   5   57.58    1.59 
   2  -1  -5    0.36    0.31 
  -2   1   5    0.82    0.28 
   2   1  -5    0.32    0.26 
   2   1  -5    0.39    0.22 
   1  -1  -5   65.01    1.76 
   1   1  -5   66.47    1.76 
  -1   1   5   65.17    1.77 
   1   1  -5   66.24    1.63 
   1   1  -5   64.96    1.63 
   0  -1   5  134.41    3.21 
   0  -1  -5  136.82    3.34 
   0   1   5  133.36    3.34 
   0   1  -5  133.27    3.35 
   0   1  -5  138.22    3.21 
  -1  -1  -5   89.59    2.37 
  -1  -1  -5   90.85    2.38 
   1  -1   5   97.97    2.32 
  -1   1  -5   92.63    2.25 
  -1   1  -5   89.57    2.39 
  -2  -1  -5   16.95    0.72 
  -2  -1  -5   17.41    0.74 
  -2   1  -5   17.34    0.62 
  -2   1  -5   17.62    0.74 
  -3  -1  -5   28.28    0.96 
  -3  -1  -5   27.98    0.99 
  -3   1  -5   27.83    0.89 
  -3   1  -5   27.50    1.02 
  -4  -1  -5    4.48    0.44 
  -4  -1  -5    6.36    0.53 
  -4   1  -5    6.85    0.56 
  -4   1  -5    4.72    0.40 
  -5  -1  -5    2.26    0.41 
  -5  -1  -5    2.36    0.40 
  -5   1  -5    1.89    0.40 
  -5   1  -5    2.66    0.38 
  -6  -1  -5    0.34    0.26 
  -6  -1  -5    0.91    0.44 
  -6   1  -5    0.82    0.35 
  -6   1  -5    1.07    0.44 
  -7  -1  -5    0.19    0.20 
  -7  -1  -5   -0.05    0.44 
  -7   1  -5    0.55    0.40 
  -7   1  -5    0.86    0.46 
  -8  -1  -5   10.78    0.86 
  -8  -1  -5   10.00    0.71 
  -8   1  -5   10.46    0.77 
  -8   1  -5    9.80    0.75 
  -9  -1  -5   15.83    0.95 
  -9  -1  -5   15.30    0.88 
  -9   1  -5   17.04    0.95 
  -9   1  -5   14.28    0.94 
 -10  -1  -5   -0.05    0.53 
 -10  -1  -5   -0.88    0.41 
 -10   1  -5    0.28    0.50 
 -10   1  -5   -0.59    0.47 
 -11  -1  -5    2.09    0.59 
 -11  -1  -5    1.40    0.48 
 -11   1  -5    1.43    0.54 
 -11   1  -5    0.97    0.54 
 -12  -1  -5    1.50    0.53 
 -12  -1  -5    3.04    0.71 
 -12   1  -5    2.65    0.59 
 -12   1  -5    2.60    0.61 
 -13  -1  -5    0.30    0.46 
 -13  -1  -5    0.90    0.64 
 -13   1  -5    0.02    0.17 
 -13   1  -5    0.44    0.56 
 -14  -1  -5    0.38    0.61 
 -14   1  -5    0.55    0.62 
 -14   1  -5    1.63    0.55 
 -15  -1  -5    3.36    0.82 
 -15   1  -5    2.22    0.72 
 -15   1  -5    2.59    0.64 
 -17  -2   5    0.27    0.69 
 -17   2   5    1.38    0.70 
 -17   2   5   -0.14    0.43 
 -16  -2   5    0.08    0.65 
 -16   2   5   -0.24    0.62 
 -16   2   5    0.25    0.44 
 -15  -2   5    1.68    0.66 
 -15   2   5    0.18    0.10 
 -15   2   5    0.53    0.58 
 -14  -2   5    0.48    0.54 
 -14   2   5    0.59    0.44 
 -14   2   5    0.05    0.54 
 -13  -2   5    6.61    0.78 
 -13  -2   5    5.30    0.44 
 -13   2   5    5.67    0.80 
 -13   2   5    6.30    0.65 
 -12  -2   5    6.63    0.48 
 -12  -2   5    6.31    0.75 
 -12   2   5    7.72    0.82 
 -12   2   5    5.96    0.64 
 -11  -2   5    4.73    0.41 
 -11  -2   5    4.09    0.61 
 -11   2   5    6.63    0.64 
 -11   2   5    6.12    0.77 
 -10  -2   5   -0.06    0.42 
 -10  -2   5    0.40    0.25 
 -10   2   5    0.38    0.41 
 -10   2   5    0.03    0.52 
  -9  -2   5    5.68    0.63 
  -9  -2   5    6.17    0.43 
  -9   2   5    6.20    0.64 
  -9   2   5    5.76    0.58 
  -8  -2   5    7.27    0.62 
  -8  -2   5    7.16    0.44 
  -8   2   5    7.19    0.58 
  -8   2   5    7.01    0.68 
  -7  -2   5    0.19    0.22 
  -7  -2   5    0.54    0.33 
  -7   2   5    0.33    0.33 
  -7   2   5   -0.55    0.39 
  -6  -2   5   16.49    0.61 
  -6  -2   5   15.94    0.71 
  -6   2   5   15.36    0.77 
  -6   2   5   16.06    0.80 
  -5   2   5   33.56    1.18 
  -5   2   5   34.93    1.15 
   4  -2  -5   56.51    1.63 
  -4  -2   5   55.26    1.48 
  -4   2   5   55.36    1.59 
   4   2  -5   53.99    1.49 
   3  -2  -5    8.15    0.60 
  -3  -2   5    7.86    0.40 
   3   2  -5    7.12    0.47 
  -3   2   5    9.00    0.52 
   2  -2  -5    5.68    0.48 
  -2  -2   5    6.39    0.31 
   2   2  -5    6.08    0.30 
   2   2  -5    4.84    0.39 
  -2   2   5    6.74    0.48 
   1  -2  -5   55.24    1.61 
   1   2  -5   56.45    1.35 
   1   2  -5   55.66    1.55 
   1   2  -5   55.45    1.35 
  -1   2   5   57.60    1.58 
   0  -2  -5    0.17    0.37 
   0   2  -5    0.10    0.10 
   0   2  -5    0.33    0.11 
   0   2   5    0.07    0.30 
   0   2  -5    0.85    0.30 
   1  -2   5    1.24    0.17 
  -1  -2  -5    1.60    0.41 
  -1   2  -5    0.73    0.14 
  -1   2  -5    1.29    0.36 
   1   2   5    0.49    0.30 
   2  -2   5   51.48    1.34 
  -2  -2  -5   52.74    1.55 
  -2  -2  -5   53.82    1.48 
  -2   2  -5   51.92    1.33 
  -2   2  -5   52.60    1.56 
  -3  -2  -5    0.32    0.30 
  -3  -2  -5    0.16    0.41 
  -3   2  -5    0.09    0.34 
  -3   2  -5    0.14    0.20 
  -4  -2  -5    6.81    0.57 
  -4   2  -5    7.97    0.61 
  -4   2  -5    8.59    0.45 
  -5  -2  -5   18.71    0.76 
  -5  -2  -5   17.85    0.88 
  -5   2  -5   18.29    0.87 
  -5   2  -5   19.99    0.73 
  -6  -2  -5    7.34    0.64 
  -6  -2  -5    7.69    0.61 
  -6   2  -5    9.77    0.71 
  -6   2  -5    7.12    0.54 
  -7  -2  -5   24.98    1.18 
  -7  -2  -5   27.40    1.02 
  -7   2  -5   25.38    1.00 
  -7   2  -5   26.32    1.09 
  -8  -2  -5    1.11    0.43 
  -8  -2  -5    1.40    0.57 
  -8   2  -5    1.18    0.48 
  -8   2  -5    1.38    0.44 
  -9  -2  -5   12.24    0.95 
  -9  -2  -5   11.94    0.76 
  -9   2  -5   12.81    0.93 
  -9   2  -5   12.45    0.83 
 -10  -2  -5    5.21    0.74 
 -10  -2  -5    3.89    0.52 
 -10   2  -5    3.39    0.64 
 -10   2  -5    3.21    0.58 
 -11  -2  -5    0.80    0.43 
 -11  -2  -5    0.53    0.61 
 -11   2  -5    0.52    0.54 
 -11   2  -5    0.21    0.49 
 -12  -2  -5   -0.49    0.41 
 -12  -2  -5   -0.28    0.59 
 -12   2  -5   -0.04    0.51 
 -12   2  -5   -0.08    0.51 
 -13  -2  -5    1.41    0.67 
 -13   2  -5    1.65    0.57 
 -13   2  -5    1.11    0.60 
 -14  -2  -5   -1.02    0.60 
 -14   2  -5   -0.52    0.53 
 -14   2  -5    0.95    0.58 
 -15  -2  -5   -0.20    0.69 
 -15   2  -5    0.25    0.60 
 -15   2  -5    1.48    0.61 
 -17  -3   5   -0.29    0.64 
 -17   3   5   -0.86    0.50 
 -17   3   5    0.14    0.75 
 -16  -3   5    4.41    0.76 
 -16   3   5    3.46    0.77 
 -16   3   5    3.43    0.65 
 -15  -3   5    1.23    0.59 
 -15   3   5    1.49    0.67 
 -15   3   5    2.71    0.58 
 -14  -3   5    0.02    0.58 
 -14   3   5    0.74    0.65 
 -14   3   5   -0.11    0.46 
 -13  -3   5    3.66    0.72 
 -13   3   5    4.03    0.62 
 -13   3   5    4.40    0.81 
 -12  -3   5    4.61    0.66 
 -12   3   5    5.42    0.76 
 -12   3   5    3.38    0.57 
 -11  -3   5    2.49    0.28 
 -11  -3   5    3.34    0.62 
 -11   3   5    2.55    0.59 
 -11   3   5    3.02    0.56 
 -10  -3   5    5.73    0.62 
 -10  -3   5    6.88    0.41 
 -10   3   5    6.52    0.70 
 -10   3   5    7.36    0.70 
  -9  -3   5    0.13    0.21 
  -9  -3   5    0.10    0.39 
  -9   3   5    0.11    0.46 
  -9   3   5   -0.12    0.40 
  -8  -3   5   13.26    0.78 
   8   3  -5   13.34    0.54 
  -8   3   5   13.69    0.81 
  -8   3   5   13.21    0.90 
  -7  -3   5   -0.10    0.31 
  -7   3   5   -0.19    0.32 
   7   3  -5   -0.03    0.22 
  -7   3   5   -0.31    0.38 
  -6  -3   5   65.86    1.82 
   6   3  -5   65.71    1.70 
  -6   3   5   67.46    1.95 
  -6   3   5   62.92    1.89 
   5  -3  -5   36.86    1.28 
  -5  -3   5   38.17    1.14 
  -5   3   5   37.85    1.25 
   5   3  -5   37.75    1.09 
   4  -3  -5    0.41    0.39 
  -4  -3   5    0.38    0.23 
   4   3  -5   -0.11    0.25 
  -4   3   5    0.30    0.31 
   3  -3  -5    7.53    0.61 
  -3  -3   5    7.53    0.37 
  -3   3   5    8.49    0.60 
   3   3  -5    7.58    0.47 
  -2  -3   5   26.52    0.72 
   2  -3  -5   26.90    1.04 
  -2   3   5   27.47    0.98 
   2   3  -5   24.89    0.87 
   2   3  -5   27.08    0.72 
   1  -3  -5    2.34    0.43 
   1   3  -5    2.47    0.39 
  -1   3   5    3.44    0.41 
   0  -3  -5    9.84    0.67 
   0   3   5    9.92    0.59 
   0   3  -5    8.91    0.56 
  -1  -3  -5   -0.05    0.42 
  -1   3  -5    0.17    0.37 
   1   3   5    0.13    0.30 
  -2  -3  -5   58.01    1.73 
   2  -3   5   58.68    1.41 
  -2   3  -5   57.19    1.41 
  -2   3  -5   56.55    1.68 
   2   3   5   56.78    1.61 
  -3  -3  -5    3.43    0.54 
  -3   3  -5    3.09    0.45 
  -3   3  -5    3.29    0.26 
  -4  -3  -5    6.23    0.47 
  -4  -3  -5    4.75    0.58 
  -4   3  -5    5.53    0.38 
  -4   3  -5    5.66    0.60 
  -5  -3  -5   52.31    1.66 
  -5  -3  -5   50.06    1.47 
  -5   3  -5   49.89    1.42 
  -5   3  -5   50.91    1.62 
  -6  -3  -5   -0.01    0.33 
  -6  -3  -5   -0.57    0.42 
  -6   3  -5   -0.44    0.28 
  -6   3  -5   -0.81    0.38 
  -7  -3  -5    9.03    0.65 
  -7  -3  -5    9.15    0.82 
  -7   3  -5    8.86    0.76 
  -7   3  -5    8.08    0.61 
  -8  -3  -5    2.54    0.66 
  -8  -3  -5    2.97    0.46 
  -8   3  -5    4.00    0.69 
  -8   3  -5    2.31    0.46 
  -9  -3  -5    2.67    0.68 
  -9  -3  -5    2.04    0.45 
  -9   3  -5    1.64    0.54 
  -9   3  -5    1.81    0.46 
 -10  -3  -5    2.12    0.60 
 -10  -3  -5    2.00    0.44 
 -10   3  -5    2.93    0.53 
 -10   3  -5    1.60    0.62 
 -11  -3  -5    7.38    0.60 
 -11  -3  -5    6.47    0.83 
 -11   3  -5    7.30    0.72 
 -11   3  -5    5.88    0.72 
 -12  -3  -5    0.62    0.57 
 -12   3  -5    1.91    0.64 
 -12   3  -5    1.73    0.56 
 -13  -3  -5    0.31    0.65 
 -13   3  -5   -0.91    0.46 
 -13   3  -5   -0.57    0.52 
 -14  -3  -5    2.14    0.68 
 -14   3  -5    1.36    0.66 
 -14   3  -5    1.01    0.58 
 -15   3  -5    0.01    0.60 
 -17  -4   5   -1.08    0.62 
 -17   4   5   -0.61    0.66 
 -17   4   5    0.56    0.54 
 -16  -4   5   -1.09    0.60 
 -16   4   5    0.36    0.71 
 -16   4   5    0.76    0.56 
 -15  -4   5    0.43    0.60 
 -15   4   5    0.57    0.51 
 -15   4   5   -0.26    0.58 
 -14  -4   5    1.30    0.56 
 -14   4   5    0.42    0.45 
 -14   4   5    1.37    0.63 
 -13  -4   5    0.34    0.56 
 -13   4   5   -0.30    0.48 
 -13   4   5    0.38    0.62 
 -12  -4   5    3.86    0.62 
 -12   4   5    3.58    0.69 
 -12   4   5    4.27    0.66 
 -11  -4   5    4.42    0.68 
 -11   4   5    4.68    0.78 
 -11   4   5    5.01    0.62 
 -10  -4   5    1.71    0.55 
 -10   4   5    1.13    0.52 
 -10   4   5    2.63    0.61 
  10   4  -5    1.22    0.22 
  -9  -4   5    0.08    0.42 
   9   4  -5   -0.16    0.20 
  -9   4   5    0.04    0.53 
  -9   4   5   -0.10    0.45 
  -8  -4   5    0.80    0.40 
  -8   4   5    1.92    0.50 
   8   4  -5    1.05    0.24 
  -8   4   5    1.28    0.59 
  -7  -4   5    1.67    0.40 
   7   4  -5    2.49    0.28 
  -7   4   5    2.04    0.46 
   6  -4  -5    3.00    0.53 
  -6   4   5    2.84    0.45 
   6   4  -5    3.97    0.33 
  -5  -4   5    2.45    0.34 
   5  -4  -5    2.68    0.49 
   5   4  -5    2.70    0.31 
  -5   4   5    2.93    0.46 
  -4  -4   5   18.40    0.67 
   4  -4  -5   18.74    0.89 
   4   4  -5   17.77    0.70 
  -4   4   5   19.27    0.85 
  -3  -4   5    0.13    0.19 
   3  -4  -5    0.64    0.42 
  -3   4   5   -0.18    0.32 
   3   4  -5    0.22    0.27 
  -2  -4   5    7.56    0.33 
   2  -4  -5    7.38    0.65 
  -2   4   5    8.10    0.57 
   2   4  -5    7.47    0.54 
   2   4  -5    7.74    0.36 
   1  -4  -5    2.84    0.56 
  -1   4   5    2.38    0.42 
   1   4  -5    2.91    0.37 
   0  -4  -5    1.17    0.50 
   0   4  -5    0.72    0.34 
   0   4   5    1.41    0.36 
  -1  -4  -5    0.39    0.42 
   1   4   5   -0.04    0.31 
  -1   4  -5    0.24    0.34 
   2  -4   5   22.54    0.60 
   2  -4   5   21.78    0.60 
  -2  -4  -5   22.70    1.01 
   2   4   5   22.06    0.85 
  -2   4  -5   22.96    0.94 
   3  -4   5    6.66    0.40 
  -3  -4  -5    7.52    0.70 
   3   4   5    7.37    0.52 
  -3   4  -5    6.84    0.35 
  -3   4  -5    6.35    0.57 
  -4  -4  -5   33.68    1.35 
  -4  -4  -5   33.66    1.09 
  -4   4  -5   32.57    1.23 
  -4   4  -5   34.01    0.98 
  -5  -4  -5   21.93    0.85 
  -5  -4  -5   22.33    1.08 
  -5   4  -5   21.81    1.03 
  -5   4  -5   23.57    0.80 
  -6  -4  -5    5.02    0.74 
  -6  -4  -5    4.03    0.45 
  -6   4  -5    5.19    0.69 
  -6   4  -5    4.98    0.45 
  -7  -4  -5    6.10    0.52 
  -7  -4  -5    7.19    0.81 
  -7   4  -5    5.47    0.52 
  -7   4  -5    4.87    0.65 
  -8  -4  -5    3.16    0.44 
  -8  -4  -5    1.71    0.63 
  -8   4  -5    1.27    0.61 
  -8   4  -5    3.09    0.48 
  -9  -4  -5    0.21    0.50 
  -9  -4  -5    0.15    0.37 
  -9   4  -5    0.44    0.41 
  -9   4  -5    0.01    0.58 
 -10  -4  -5    0.80    0.62 
 -10   4  -5    0.12    0.51 
 -10   4  -5    0.48    0.45 
 -11  -4  -5   -0.26    0.60 
 -11   4  -5    0.49    0.60 
 -11   4  -5    0.72    0.47 
 -12  -4  -5    1.54    0.68 
 -12   4  -5    1.07    0.64 
 -12   4  -5    0.46    0.50 
 -13  -4  -5    0.88    0.71 
 -13   4  -5    1.05    0.55 
 -13   4  -5    0.68    0.57 
 -14  -4  -5    0.67    0.73 
 -14   4  -5   -0.74    0.52 
 -14   4  -5    0.04    0.63 
 -16  -5   5    6.84    0.96 
 -16   5   5    5.87    0.81 
 -16   5   5    6.61    0.98 
 -15  -5   5    5.34    0.84 
 -15   5   5    7.30    0.98 
 -15   5   5    7.00    0.85 
 -14  -5   5    0.06    0.55 
 -14   5   5    0.11    0.54 
 -14   5   5    0.50    0.65 
 -13  -5   5   -0.33    0.53 
 -13   5   5    0.72    0.61 
 -13   5   5    0.46    0.53 
 -12  -5   5   11.55    0.96 
 -12   5   5   11.56    0.94 
 -12   5   5   10.80    0.97 
 -11  -5   5    0.84    0.51 
 -11   5   5   -0.27    0.59 
 -11   5   5    0.71    0.54 
 -10  -5   5    9.31    0.80 
 -10   5   5   10.43    0.99 
 -10   5   5    8.61    0.83 
  -9  -5   5    0.46    0.46 
  -9   5   5   -0.03    0.52 
   9   5  -5    0.40    0.18 
   8  -5  -5    2.89    0.60 
  -8  -5   5    2.40    0.47 
   8   5  -5    2.64    0.27 
  -8   5   5    3.60    0.55 
   7  -5  -5    4.71    0.66 
   7   5  -5    5.45    0.36 
  -7   5   5    3.62    0.55 
   6  -5  -5   16.92    1.03 
  -6  -5   5   17.59    0.76 
   6   5  -5   15.58    0.63 
  -6   5   5   16.89    0.90 
  -5  -5   5    3.13    0.38 
   5  -5  -5    3.13    0.62 
   5   5  -5    2.68    0.34 
  -5   5   5    2.45    0.51 
  -4  -5   5   10.41    0.53 
   4  -5  -5   10.39    0.81 
   4   5  -5    9.03    0.55 
  -4   5   5   10.36    0.71 
  -3  -5   5   18.75    0.64 
   3  -5  -5   17.89    0.94 
  -3   5   5   18.08    0.86 
   3   5  -5   19.16    0.78 
  -2  -5   5    5.14    0.32 
   2  -5  -5    5.80    0.62 
  -2   5   5    6.44    0.60 
   2   5  -5    5.61    0.49 
  -1  -5   5    3.91    0.23 
   1  -5  -5    3.47    0.61 
   1   5  -5    4.14    0.47 
   1   5  -5    3.73    0.24 
  -1   5   5    3.19    0.43 
   0  -5  -5   -0.29    0.43 
   0   5   5    0.32    0.31 
   0   5  -5   -0.51    0.31 
  -1  -5  -5   62.66    1.98 
  -1   5  -5   61.88    1.83 
   1   5   5   63.24    1.80 
  -2  -5  -5   13.62    0.88 
   2  -5   5   13.85    0.43 
   2  -5   5   14.17    0.45 
   2   5   5   12.66    0.69 
  -2   5  -5   13.50    0.78 
   3  -5   5   -0.04    0.21 
  -3  -5  -5   -0.14    0.47 
   3   5   5    0.05    0.33 
  -3   5  -5   -0.40    0.40 
  -4  -5  -5    8.23    0.80 
  -4   5  -5    9.74    0.80 
  -4   5  -5    7.79    0.47 
   4   5   5    7.52    0.58 
  -5  -5  -5   19.42    1.13 
  -5  -5  -5   18.34    0.78 
  -5   5  -5   17.38    0.71 
  -5   5  -5   18.72    1.01 
  -6  -5  -5    1.05    0.35 
  -6  -5  -5    0.33    0.54 
  -6   5  -5    1.08    0.57 
  -6   5  -5    0.98    0.34 
  -7  -5  -5    1.95    0.38 
  -7  -5  -5    0.70    0.56 
  -7   5  -5    0.98    0.54 
  -7   5  -5    1.74    0.41 
  -8  -5  -5    2.69    0.41 
  -8  -5  -5    4.30    0.74 
  -8   5  -5    3.17    0.47 
  -8   5  -5    2.08    0.64 
  -9  -5  -5    1.47    0.60 
  -9   5  -5    2.25    0.67 
  -9   5  -5    1.09    0.44 
 -10  -5  -5   14.20    1.17 
 -10   5  -5   16.12    0.90 
 -10   5  -5   15.37    1.16 
 -11  -5  -5    8.62    0.99 
 -11   5  -5    7.75    0.91 
 -11   5  -5    8.76    0.76 
 -12  -5  -5    0.33    0.61 
 -12   5  -5    0.99    0.66 
 -12   5  -5    0.48    0.50 
 -13  -5  -5    0.62    0.62 
 -13   5  -5   -0.11    0.49 
 -13   5  -5    0.74    0.68 
 -14  -5  -5    2.15    0.83 
 -14   5  -5    2.95    0.68 
 -14   5  -5    2.72    0.81 
 -16  -6   5    1.09    0.68 
 -16   6   5   -0.28    0.58 
 -16   6   5    1.57    0.79 
 -15  -6   5    1.52    0.60 
 -15   6   5   -0.65    0.66 
 -15   6   5    0.79    0.61 
 -14  -6   5    0.24    0.57 
 -14   6   5    1.59    0.73 
 -14   6   5   -0.01    0.50 
 -13  -6   5    0.00    0.52 
 -13   6   5   -0.41    0.58 
 -13   6   5   -0.09    0.57 
 -12  -6   5    2.63    0.62 
 -12   6   5    2.78    0.69 
 -12   6   5    2.66    0.74 
 -11  -6   5    1.22    0.53 
 -11   6   5    0.50    0.51 
  10  -6  -5    2.01    0.67 
 -10  -6   5    1.98    0.53 
 -10   6   5    1.60    0.57 
  -9  -6   5    1.12    0.45 
   9  -6  -5    0.48    0.57 
  -9   6   5    2.15    0.56 
   8  -6  -5    0.27    0.64 
  -8  -6   5    0.01    0.41 
  -8   6   5    0.61    0.56 
   8   6  -5    0.10    0.21 
   7  -6  -5   -0.27    0.57 
  -7  -6   5   -0.06    0.32 
   7   6  -5    0.61    0.26 
  -7   6   5   -0.48    0.45 
  -6  -6   5    3.64    0.45 
   6  -6  -5    3.10    0.69 
  -6   6   5    3.54    0.56 
   6   6  -5    3.24    0.36 
  -5  -6   5    1.99    0.37 
   5  -6  -5    2.23    0.58 
   5   6  -5    1.94    0.35 
  -5   6   5    0.80    0.50 
  -4  -6   5    4.40    0.39 
   4  -6  -5    4.55    0.71 
   4   6  -5    4.05    0.44 
  -4   6   5    3.99    0.57 
  -3  -6   5    6.73    0.44 
   3  -6  -5    7.63    0.79 
  -3   6   5    7.20    0.67 
   3   6  -5    6.07    0.53 
   2  -6  -5    1.25    0.63 
  -2  -6   5    1.61    0.24 
   2   6  -5    0.94    0.39 
  -2   6   5    0.81    0.41 
   1  -6  -5    0.67    0.54 
  -1  -6   5    1.59    0.21 
  -1   6   5    1.13    0.46 
   1   6  -5    1.04    0.43 
   0  -6  -5    0.57    0.59 
   0  -6   5    1.17    0.18 
   0  -6   5    0.89    0.18 
   0   6  -5    0.08    0.41 
   0   6   5    1.09    0.42 
   1  -6   5    5.84    0.30 
  -1  -6  -5    5.54    0.70 
   1  -6   5    6.44    0.32 
  -1   6  -5    6.91    0.67 
   1   6   5    5.83    0.55 
   2  -6   5    2.22    0.22 
   2  -6   5    2.02    0.25 
  -2  -6  -5    2.57    0.64 
  -2   6  -5    2.31    0.52 
   2   6   5    2.08    0.44 
  -3  -6  -5    5.18    0.70 
   3  -6   5    4.62    0.34 
  -3   6  -5    4.10    0.59 
   3   6   5    4.59    0.47 
  -4  -6  -5    3.52    0.70 
   4  -6   5    4.52    0.39 
   4   6   5    4.29    0.47 
  -4   6  -5    5.79    0.68 
   5  -6   5    1.23    0.34 
  -5  -6  -5    0.36    0.64 
  -5   6  -5    0.42    0.57 
  -6  -6  -5    6.68    0.83 
  -6  -6  -5    7.12    0.52 
  -6   6  -5    5.29    0.71 
  -6   6  -5    7.11    0.54 
  -7  -6  -5    1.26    0.37 
  -7  -6  -5    0.93    0.59 
  -7   6  -5    1.10    0.57 
  -7   6  -5    1.17    0.39 
  -8  -6  -5    0.50    0.65 
  -8   6  -5   -0.21    0.36 
  -8   6  -5   -0.26    0.58 
  -9  -6  -5    0.32    0.63 
  -9   6  -5    0.70    0.42 
  -9   6  -5    0.84    0.64 
 -10  -6  -5    1.49    0.68 
 -10   6  -5    2.21    0.50 
 -10   6  -5    1.22    0.61 
 -11  -6  -5    1.08    0.69 
 -11   6  -5   -0.30    0.46 
 -11   6  -5    0.09    0.56 
 -12  -6  -5    0.50    0.60 
 -12   6  -5   -0.57    0.46 
 -12   6  -5    0.16    0.66 
 -13  -6  -5    0.63    0.73 
 -13   6  -5   -0.09    0.50 
 -13   6  -5   -0.20    0.59 
 -15  -7   5    4.31    0.81 
 -15   7   5    5.06    0.87 
 -14  -7   5    0.29    0.55 
  14  -7  -5   -0.39    0.66 
 -14   7   5    0.33    0.63 
  13  -7  -5    0.27    0.65 
 -13  -7   5    0.31    0.50 
 -13   7   5    1.27    0.59 
 -12  -7   5    1.20    0.58 
  12  -7  -5    0.69    0.66 
 -12   7   5    1.35    0.56 
  11  -7  -5    0.37    0.69 
 -11  -7   5    0.18    0.48 
 -11   7   5   -0.04    0.56 
  10  -7  -5    3.95    0.78 
 -10  -7   5    3.08    0.58 
 -10   7   5    3.83    0.66 
  -9  -7   5    1.92    0.50 
   9  -7  -5    2.09    0.64 
  -9   7   5    2.02    0.67 
   8  -7  -5    3.60    0.77 
  -8   7   5    3.40    0.63 
   7  -7  -5    3.52    0.69 
  -7  -7   5    4.25    0.53 
   7   7  -5    4.32    0.36 
  -7   7   5    4.66    0.65 
  -6  -7   5   11.70    0.71 
   6  -7  -5    9.43    0.92 
  -6   7   5   12.30    0.88 
   6   7  -5    9.90    0.60 
   5  -7  -5    3.16    0.76 
  -5  -7   5    3.14    0.44 
   5   7  -5    2.95    0.42 
  -5   7   5    3.08    0.65 
  -4  -7   5    2.22    0.37 
   4  -7  -5    3.98    0.72 
   4   7  -5    2.89    0.43 
  -4   7   5    2.17    0.58 
   3  -7  -5    8.20    0.83 
  -3  -7   5   10.44    0.55 
   3   7  -5    9.92    0.67 
  -3   7   5    8.02    0.71 
   2  -7  -5   14.23    1.11 
  -2  -7   5   12.78    0.56 
  -2   7   5   11.84    0.87 
   2   7  -5   10.87    0.79 
   1  -7  -5    0.30    0.57 
  -1  -7   5   -0.36    0.20 
  -1   7   5    0.24    0.40 
   1   7  -5    0.00    0.42 
   0  -7  -5    0.82    0.60 
   0  -7   5    0.67    0.22 
   0   7  -5    0.88    0.48 
   0   7   5   -0.09    0.43 
   1  -7   5    1.76    0.26 
  -1  -7  -5    1.66    0.60 
   1   7   5    1.74    0.46 
  -1   7  -5    2.35    0.55 
   2  -7   5    5.74    0.41 
  -2  -7  -5    5.83    0.84 
   2   7   5    5.43    0.57 
  -2   7  -5    5.56    0.66 
   3  -7   5    0.23    0.27 
  -3  -7  -5   -1.22    0.60 
  -3   7  -5    0.06    0.49 
   3   7   5    0.39    0.39 
   4  -7   5    1.05    0.33 
  -4  -7  -5    1.24    0.62 
  -4   7  -5    0.77    0.53 
   4   7   5    1.85    0.43 
  -5  -7  -5   20.79    1.17 
   5  -7   5   17.39    0.77 
  -5   7  -5   18.41    1.15 
   5   7   5   17.73    0.81 
  -6  -7  -5   -0.29    0.61 
   6  -7   5    1.23    0.39 
  -6  -7  -5    0.85    0.36 
  -6   7  -5    0.87    0.54 
  -7  -7  -5   -0.09    0.66 
   7  -7   5    0.56    0.38 
  -7   7  -5    0.57    0.56 
  -8  -7  -5    3.10    0.76 
  -8   7  -5    2.31    0.69 
  -9  -7  -5   -0.42    0.54 
  -9   7  -5   -0.84    0.57 
  -9   7  -5    0.36    0.42 
 -10  -7  -5    2.20    0.77 
 -10   7  -5    2.52    0.53 
 -10   7  -5    3.21    0.70 
 -11  -7  -5    1.72    0.68 
 -11   7  -5    1.90    0.67 
 -12  -7  -5    0.75    0.76 
 -12   7  -5    0.44    0.63 
 -14  -8   5    0.93    0.60 
  14  -8  -5    1.48    0.70 
 -14   8   5    1.74    0.65 
  13  -8  -5    0.71    0.71 
 -13  -8   5    0.55    0.54 
 -13   8   5    2.08    0.71 
 -12  -8   5    1.88    0.58 
  12  -8  -5    2.42    0.70 
 -12   8   5    2.00    0.67 
 -11  -8   5    2.74    0.60 
  11  -8  -5    4.00    0.81 
 -11   8   5    2.72    0.73 
 -10  -8   5    4.34    0.65 
  10  -8  -5    4.57    0.80 
 -10   8   5    5.07    0.83 
  -9  -8   5    2.35    0.53 
   9  -8  -5    1.50    0.73 
  -9   8   5    2.38    0.61 
   8  -8  -5    2.04    0.70 
  -8  -8   5    0.86    0.40 
  -8   8   5    0.31    0.58 
   7  -8  -5    1.53    0.64 
  -7  -8   5    1.45    0.44 
   7   8  -5    1.09    0.32 
  -7   8   5    0.24    0.51 
   6  -8  -5   10.95    1.00 
  -6  -8   5   10.24    0.72 
   6   8  -5   11.23    0.62 
  -6   8   5   11.34    0.93 
   5  -8  -5    4.43    0.82 
  -5  -8   5    5.57    0.53 
   5   8  -5    6.01    0.53 
  -5   8   5    4.31    0.74 
  -4  -8   5    4.70    0.46 
   4  -8  -5    2.68    0.75 
   4   8  -5    2.78    0.47 
  -4   8   5    2.80    0.58 
  -3  -8   5   10.09    0.60 
   3  -8  -5   10.46    0.95 
   3   8  -5    9.47    0.70 
  -3   8   5    7.07    0.73 
   2  -8  -5   13.65    1.07 
  -2  -8   5   13.73    0.65 
  -2   8   5   14.43    0.97 
   2   8  -5   16.21    0.88 
  -1  -8   5    0.31    0.26 
   1  -8  -5   -0.26    0.67 
   1   8  -5   -1.03    0.42 
  -1   8   5   -0.31    0.47 
   0  -8  -5    1.62    0.66 
   0  -8   5    2.27    0.30 
   0   8  -5    2.16    0.55 
   0   8   5    1.14    0.49 
   1  -8   5    3.79    0.35 
  -1  -8  -5    3.99    0.85 
  -1   8  -5    4.03    0.66 
   1   8   5    3.16    0.56 
   2  -8   5    0.20    0.28 
  -2  -8  -5    0.24    0.61 
   2   8   5    0.31    0.42 
  -2   8  -5   -0.97    0.44 
   3  -8   5    7.74    0.55 
  -3  -8  -5    8.46    0.89 
  -3   8  -5    7.85    0.79 
   3   8   5    8.82    0.67 
  -4  -8  -5    6.85    0.90 
   4   8   5    7.17    0.59 
  -4   8  -5    8.63    0.87 
  -5  -8  -5    6.52    0.83 
   5   8   5    7.09    0.57 
  -5   8  -5    6.64    0.78 
  -6  -8  -5    3.15    0.77 
  -6   8  -5    1.90    0.62 
  -7  -8  -5    8.31    0.91 
  -7   8  -5    7.93    0.89 
  -8  -8  -5    2.61    0.81 
  -8   8  -5    0.92    0.61 
  -9  -8  -5    2.18    0.68 
  -9   8  -5    1.53    0.63 
 -10  -8  -5    0.57    0.65 
 -10   8  -5    1.00    0.64 
 -11  -8  -5    0.46    0.72 
 -11   8  -5   -0.42    0.60 
  13  -9  -5    1.22    0.75 
 -13  -9   5    1.13    0.62 
 -13   9   5    1.70    0.70 
 -12  -9   5    0.87    0.53 
  12  -9  -5    0.72    0.71 
 -12   9   5    0.36    0.59 
  11  -9  -5    1.65    0.73 
 -11  -9   5    2.32    0.59 
 -11   9   5    2.71    0.71 
 -10  -9   5    5.15    0.69 
  10  -9  -5    6.65    0.94 
 -10   9   5    5.79    0.81 
   9  -9  -5   -0.02    0.68 
  -9   9   5    0.57    0.58 
   8  -9  -5    6.37    0.93 
  -8  -9   5    6.09    0.66 
  -8   9   5    5.17    0.75 
   7  -9  -5    0.31    0.70 
  -7  -9   5    0.31    0.39 
  -7   9   5    0.78    0.56 
   6  -9  -5    0.76    0.68 
  -6  -9   5    1.35    0.40 
   6   9  -5    1.30    0.37 
  -6   9   5    0.87    0.54 
   5  -9  -5    1.94    0.76 
  -5  -9   5    2.96    0.45 
  -5   9   5    2.39    0.66 
   5   9  -5    2.34    0.44 
   4  -9  -5    9.74    1.02 
  -4  -9   5   11.31    0.69 
  -4   9   5    9.93    0.86 
   4   9  -5   12.21    0.76 
   3  -9  -5    0.77    0.74 
  -3  -9   5    0.39    0.32 
   3   9  -5    0.00    0.40 
  -3   9   5   -0.62    0.51 
   2  -9  -5   -0.23    0.72 
  -2  -9   5    0.21    0.29 
   2   9  -5   -0.34    0.42 
  -2   9   5   -0.92    0.42 
  -1  -9   5   21.96    0.84 
   1  -9  -5   24.33    1.40 
   1   9  -5   22.64    1.11 
  -1   9   5   24.56    1.18 
   0  -9  -5   12.51    1.08 
   0   9  -5   11.13    0.86 
   0   9   5    9.91    0.82 
  -1  -9  -5    1.57    0.72 
  -1   9  -5    1.84    0.58 
   1   9   5    1.40    0.53 
  -2  -9  -5    9.06    0.95 
   2   9   5   10.81    0.82 
  -2   9  -5   11.94    0.95 
  -3  -9  -5   13.37    1.14 
  -3   9  -5   14.10    1.06 
   3   9   5   13.60    0.84 
  -4  -9  -5    0.45    0.63 
   4   9   5    0.45    0.43 
  -4   9  -5    1.05    0.62 
  -5  -9  -5    0.19    0.69 
  -5   9  -5    0.39    0.62 
   5   9   5    0.22    0.40 
  -6  -9  -5   -0.47    0.63 
  -6   9  -5   -0.16    0.55 
  -7  -9  -5    0.21    0.72 
  -7   9  -5   -0.38    0.60 
  -8  -9  -5    3.99    0.79 
  -8   9  -5    3.61    0.83 
  -9  -9  -5    2.38    0.76 
  -9   9  -5    2.47    0.71 
 -10  -9  -5    0.15    0.72 
 -10   9  -5    0.00    0.69 
  12 -10  -5    0.40    0.71 
 -11 -10   5    0.77    0.54 
  11 -10  -5    0.07    0.73 
 -11  10   5   -0.45    0.61 
 -10 -10   5    1.18    0.51 
  10 -10  -5    0.22    0.63 
 -10  10   5   -0.23    0.54 
  -9 -10   5    0.15    0.44 
   9 -10  -5   -0.06    0.67 
  -9  10   5    0.28    0.55 
  -8 -10   5    0.68    0.44 
   8 -10  -5    0.13    0.60 
  -8  10   5    0.67    0.67 
  -7 -10   5    0.70    0.42 
   7 -10  -5    1.19    0.76 
  -7  10   5    0.22    0.55 
  -6 -10   5    0.17    0.38 
   6 -10  -5    0.34    0.71 
  -6  10   5    0.83    0.58 
   5 -10  -5   -0.03    0.72 
  -5 -10   5    0.32    0.37 
  -5  10   5    0.30    0.59 
   5  10  -5    0.62    0.40 
  -4 -10   5    0.10    0.35 
   4 -10  -5   -0.39    0.61 
  -4  10   5    0.02    0.58 
   4  10  -5   -0.13    0.42 
   3 -10  -5    2.12    0.79 
  -3  10   5    0.30    0.57 
   3  10  -5    0.92    0.48 
   2 -10  -5    0.01    0.63 
  -2  10   5   -0.32    0.53 
   2  10  -5   -0.45    0.48 
   1 -10  -5    1.01    0.74 
   1  10  -5    1.89    0.57 
  -1  10   5    0.47    0.54 
   0 -10  -5    1.09    0.66 
   0  10   5    1.00    0.55 
   0  10  -5    1.39    0.56 
  -1 -10  -5   -0.42    0.69 
  -1  10  -5   -0.48    0.50 
   1  10   5   -0.35    0.46 
  -2 -10  -5    1.08    0.68 
   2  10   5    0.72    0.48 
  -2  10  -5   -0.40    0.54 
  -3 -10  -5   -0.09    0.67 
   3  10   5    0.06    0.46 
  -3  10  -5    0.08    0.60 
  -4 -10  -5   -0.47    0.72 
  -4  10  -5    0.06    0.54 
   4  10   5    0.13    0.43 
  -5 -10  -5    0.30    0.60 
  -5  10  -5   -0.29    0.64 
  -6 -10  -5   -0.18    0.65 
  -6  10  -5    0.83    0.70 
  -7 -10  -5   -0.15    0.63 
  -7  10  -5    0.16    0.67 
  -8 -10  -5    0.53    0.67 
  -8  10  -5    0.67    0.60 
  -9 -10  -5    0.98    0.79 
  -9  10  -5   -0.19    0.61 
  10 -11  -5    1.48    0.83 
 -10 -11   5    1.58    0.44 
 -10  11   5    1.31    0.66 
  -9 -11   5    0.13    0.47 
   9 -11  -5    0.15    0.72 
  -9  11   5   -0.99    0.60 
   8 -11  -5    0.98    0.76 
  -8 -11   5    1.48    0.49 
  -8  11   5    1.47    0.66 
  -7 -11   5    0.38    0.74 
   7 -11  -5   -0.12    0.70 
  -7  11   5   -0.06    0.57 
   6 -11  -5   -1.00    0.70 
  -6  11   5    0.31    0.63 
   5 -11  -5    0.46    0.74 
  -5  11   5    0.45    0.56 
   4 -11  -5    3.10    0.85 
  -4  11   5    2.37    0.65 
   4  11  -5    2.06    0.51 
   3 -11  -5    1.05    0.69 
   3  11  -5    1.38    0.52 
  -3  11   5    2.24    0.68 
   2 -11  -5    0.43    0.76 
  -2  11   5   -0.54    0.54 
   2  11  -5    0.22    0.47 
   1 -11  -5    6.48    0.90 
  -1  11   5    6.45    0.80 
   1  11  -5    5.84    0.73 
   0 -11  -5    4.48    0.89 
   0  11   5    4.52    0.72 
   0  11  -5    4.76    0.72 
  -1 -11  -5    1.65    0.78 
  -1  11  -5   -0.49    0.53 
   1  11   5    0.53    0.55 
  -2 -11  -5    0.82    0.64 
   2  11   5    0.28    0.50 
  -2  11  -5    0.58    0.61 
  -3 -11  -5    3.04    0.84 
  -3  11  -5    3.27    0.74 
   3  11   5    2.19    0.65 
  -4 -11  -5    0.40    0.72 
  -4  11  -5    0.17    0.62 
  -5 -11  -5    2.27    0.82 
  -5  11  -5    1.32    0.71 
  -6 -11  -5    1.03    0.77 
  -6  11  -5   -0.06    0.68 
  -7 -11  -5   -0.53    0.74 
  -7  11  -5    0.45    0.70 
   7 -12  -5   -0.92    0.77 
  -7  12   5    0.57    0.72 
   6 -12  -5   -0.16    0.78 
  -6  12   5    0.79    0.62 
   5 -12  -5   -0.56    0.76 
  -5  12   5   -1.48    0.58 
   4 -12  -5    0.54    0.77 
  -4  12   5    0.77    0.67 
   3 -12  -5   -1.28    0.68 
  -3  12   5    1.07    0.65 
   3  12  -5   -0.50    0.47 
   2 -12  -5   -0.47    0.71 
  -2  12   5   -0.77    0.59 
   2  12  -5    0.65    0.53 
   1 -12  -5    1.12    0.80 
  -1  12   5    0.78    0.62 
   1  12  -5    1.02    0.59 
   0 -12  -5    0.48    0.76 
   0  12  -5    0.16    0.56 
   0  12   5   -0.21    0.58 
  -1 -12  -5    0.15    0.74 
   1  12   5    0.17    0.57 
  -1  12  -5    0.08    0.58 
  -2 -12  -5    0.14    0.74 
  -2  12  -5    0.36    0.61 
  -3 -12  -5    1.95    0.81 
  -3  12  -5    0.83    0.65 
  -4 -12  -5    4.12    0.92 
  -4  12  -5    3.90    0.82 
 -18   0   6    0.12    0.76 
 -17   0   6    0.15    0.72 
 -16   0   6    0.30    0.58 
 -15   0   6    1.66    0.66 
 -15   0   6    1.55    0.44 
 -14   0   6    6.43    0.79 
 -14   0   6    7.41    0.63 
 -13   0   6    0.57    0.38 
 -13   0   6   -0.20    0.55 
 -12   0   6    0.02    0.35 
 -12   0   6    0.95    0.51 
 -11   0   6   53.94    1.61 
 -11   0   6   50.36    1.80 
 -10   0   6   28.49    1.22 
 -10   0   6   27.83    1.05 
  -8   0   6   41.93    1.40 
  -8   0   6   41.02    1.28 
  -7   0   6   51.94    1.51 
  -7   0   6   53.20    1.61 
  -6   0   6    0.04    0.29 
  -6   0   6    0.27    0.35 
  -5   0   6    2.98    0.36 
  -5   0   6    3.00    0.40 
  -4   0   6    5.13    0.45 
  -4   0   6    6.39    0.48 
  -3   0   6   16.29    0.71 
   3   0  -6   15.87    0.66 
  -2   0   6    1.79    0.35 
   2   0  -6    1.52    0.30 
   1   0  -6    5.08    0.39 
   1   0  -6    5.10    0.43 
   0   0  -6    2.88    0.38 
   0   0  -6    3.66    0.36 
  -1   0  -6   11.86    0.60 
  -1   0  -6   11.49    0.62 
  -2   0  -6  130.28    3.24 
  -2   0  -6  130.38    3.32 
  -3   0  -6   -0.05    0.38 
  -3   0  -6   -0.09    0.31 
  -4   0  -6    5.47    0.52 
  -4   0  -6    6.17    0.51 
  -5   0  -6    6.55    0.57 
  -5   0  -6    6.86    0.57 
  -6   0  -6   56.59    1.71 
  -6   0  -6   54.57    1.70 
  -7   0  -6    3.35    0.57 
  -7   0  -6    3.19    0.52 
  -8   0  -6    3.07    0.57 
  -8   0  -6    2.67    0.56 
  -9   0  -6    8.16    0.79 
  -9   0  -6    8.08    0.73 
 -10   0  -6    3.94    0.66 
 -10   0  -6    4.21    0.63 
 -11   0  -6    0.02    0.10 
 -11   0  -6   -0.11    0.53 
 -12   0  -6    1.58    0.65 
 -12   0  -6    1.46    0.58 
 -13   0  -6    1.19    0.63 
 -13   0  -6    1.95    0.56 
 -14   0  -6   -0.09    0.63 
 -14   0  -6    0.39    0.52 
 -17  -1   6    0.56    0.71 
 -17   1   6    1.77    0.70 
 -16  -1   6    2.41    0.78 
 -16   1   6    2.15    0.52 
 -16   1   6    2.69    0.71 
 -15  -1   6    1.84    0.70 
 -15   1   6    2.74    0.50 
 -15   1   6    1.19    0.68 
 -14  -1   6    3.39    0.68 
 -14  -1   6    2.79    0.42 
 -14   1   6    3.60    0.54 
 -14   1   6    2.18    0.64 
 -13  -1   6    0.71    0.35 
 -13  -1   6    0.68    0.54 
 -13   1   6    1.58    0.40 
 -13   1   6    0.06    0.58 
 -12  -1   6    0.02    0.54 
 -12  -1   6    0.37    0.32 
 -12   1   6    0.95    0.59 
 -12   1   6   -0.10    0.13 
 -11  -1   6    0.47    0.32 
 -11  -1   6   -0.10    0.46 
 -11   1   6    0.40    0.39 
 -11   1   6    0.56    0.56 
 -10  -1   6    2.16    0.37 
 -10  -1   6    2.04    0.52 
 -10   1   6    2.95    0.46 
 -10   1   6    1.98    0.57 
  -9  -1   6    0.63    0.41 
  -9  -1   6    0.98    0.32 
  -9   1   6    0.81    0.37 
  -9   1   6    0.96    0.51 
  -8  -1   6    0.52    0.29 
  -8  -1   6    0.41    0.41 
  -8   1   6    0.08    0.34 
  -8   1   6    1.04    0.48 
  -7  -1   6   12.47    0.66 
  -7  -1   6    9.67    0.52 
  -7   1   6   12.97    0.78 
  -7   1   6   13.01    0.64 
  -6  -1   6   22.62    0.82 
  -6  -1   6   23.55    0.91 
  -6   1   6   23.11    0.88 
  -6   1   6   24.99    0.94 
  -5  -1   6    1.38    0.33 
  -5  -1   6    1.41    0.30 
  -5   1   6    0.86    0.36 
  -5   1   6    0.91    0.35 
  -4  -1   6   20.70    0.76 
   4  -1  -6   20.31    0.81 
  -4   1   6   21.19    0.82 
  -3  -1   6   55.10    1.44 
   3  -1  -6   52.00    1.52 
  -3   1   6   51.91    1.53 
   2  -1  -6   32.33    1.04 
  -2   1   6   30.54    1.04 
   2   1  -6   32.36    1.03 
   2   1  -6   31.41    0.92 
   1  -1  -6   49.87    1.43 
   1   1  -6   49.40    1.46 
   1   1  -6   49.74    1.30 
  -1   1   6   49.50    1.44 
   0  -1  -6   44.14    1.32 
   0   1  -6   44.94    1.18 
   0   1  -6   43.26    1.33 
   0   1   6   44.29    1.35 
  -1  -1  -6   20.03    0.83 
  -1  -1  -6   18.85    0.79 
  -1   1  -6   19.05    0.66 
  -1   1  -6   18.90    0.80 
  -2  -1  -6   30.29    1.06 
  -2  -1  -6   30.36    1.04 
  -2   1  -6   30.12    0.93 
  -2   1  -6   30.77    1.10 
  -3  -1  -6    8.46    0.61 
  -3  -1  -6    8.03    0.62 
  -3   1  -6    9.18    0.51 
  -3   1  -6    9.13    0.67 
  -4  -1  -6    1.95    0.41 
  -4  -1  -6    1.57    0.42 
  -4   1  -6    1.17    0.39 
  -4   1  -6    1.19    0.32 
  -5  -1  -6    0.98    0.41 
  -5  -1  -6    0.89    0.41 
  -5   1  -6    0.88    0.34 
  -5   1  -6    0.57    0.40 
  -6  -1  -6    1.14    0.47 
  -6  -1  -6    0.75    0.43 
  -6   1  -6    0.62    0.48 
  -6   1  -6    1.29    0.40 
  -7  -1  -6    2.01    0.47 
  -7  -1  -6    0.98    0.50 
  -7   1  -6    2.24    0.54 
  -7   1  -6    1.67    0.46 
  -8  -1  -6   -0.10    0.08 
  -8  -1  -6    0.82    0.52 
  -8   1  -6    0.06    0.43 
  -8   1  -6    0.41    0.51 
  -9  -1  -6    1.15    0.55 
  -9  -1  -6    1.73    0.53 
  -9   1  -6    1.91    0.53 
  -9   1  -6    1.06    0.53 
 -10  -1  -6    0.16    0.44 
 -10  -1  -6    0.92    0.56 
 -10   1  -6    0.08    0.48 
 -10   1  -6    0.34    0.51 
 -11  -1  -6    0.34    0.57 
 -11  -1  -6    0.85    0.50 
 -11   1  -6    0.40    0.53 
 -11   1  -6    0.62    0.54 
 -12  -1  -6   -0.70    0.46 
 -12  -1  -6    1.33    0.61 
 -12   1  -6    0.37    0.54 
 -12   1  -6   -0.63    0.55 
 -13  -1  -6   -0.12    0.59 
 -13  -1  -6    0.69    0.51 
 -13   1  -6    0.74    0.58 
 -13   1  -6    0.21    0.55 
 -14  -1  -6    1.53    0.70 
 -14   1  -6    0.66    0.60 
 -17  -2   6    0.52    0.69 
 -17   2   6    0.54    0.74 
 -17   2   6    0.45    0.48 
 -16  -2   6    1.61    0.69 
 -16   2   6    1.18    0.75 
 -16   2   6    0.58    0.26 
 -15  -2   6    0.13    0.53 
 -15   2   6    0.15    0.64 
 -15   2   6    0.43    0.42 
 -14  -2   6    0.72    0.53 
 -14   2   6    1.03    0.62 
 -14   2   6    1.24    0.49 
 -13  -2   6    1.72    0.63 
 -13  -2   6    2.63    0.36 
 -13   2   6    3.26    0.56 
 -13   2   6    2.53    0.68 
 -12  -2   6    1.11    0.33 
 -12  -2   6    1.66    0.53 
 -12   2   6    0.59    0.44 
 -12   2   6    1.71    0.65 
 -11  -2   6    4.44    0.42 
 -11  -2   6    5.08    0.70 
 -11   2   6    3.99    0.56 
 -11   2   6    4.28    0.66 
 -10  -2   6   -0.11    0.27 
 -10  -2   6    1.11    0.51 
 -10   2   6    0.66    0.41 
 -10   2   6    0.64    0.50 
  -9  -2   6    4.94    0.41 
  -9  -2   6    5.39    0.61 
  -9   2   6    4.94    0.57 
  -9   2   6    4.47    0.59 
  -8  -2   6    9.73    0.52 
  -8  -2   6    9.45    0.70 
  -8   2   6    8.69    0.69 
  -8   2   6   10.16    0.78 
  -7  -2   6    0.02    0.25 
  -7  -2   6    0.27    0.32 
  -7   2   6    0.35    0.32 
  -7   2   6    0.98    0.43 
  -6  -2   6    0.30    0.24 
  -6  -2   6   -0.09    0.29 
  -6   2   6    0.41    0.36 
  -6   2   6    0.83    0.40 
   5  -2  -6   48.99    1.52 
  -5  -2   6   50.43    1.41 
  -5   2   6   47.76    1.48 
   5   2  -6   48.58    1.39 
   4  -2  -6    0.90    0.38 
  -4  -2   6    1.19    0.26 
  -4   2   6    1.27    0.36 
   4   2  -6    1.70    0.33 
   3  -2  -6    9.36    0.62 
  -3  -2   6   10.02    0.46 
  -3   2   6    9.87    0.64 
   3   2  -6    9.29    0.58 
   2  -2  -6   70.07    1.94 
   2   2  -6   71.69    1.73 
  -2   2   6   67.25    1.92 
   2   2  -6   70.87    1.90 
   2   2  -6   69.38    1.72 
   1  -2  -6   -0.47    0.37 
   1   2  -6    0.20    0.13 
  -1   2   6    0.10    0.30 
   1   2  -6    0.25    0.33 
   1   2  -6   -0.17    0.16 
   0  -2  -6   38.62    1.24 
   0   2   6   37.53    1.23 
   0   2  -6   38.66    0.97 
   0   2  -6   37.71    1.21 
  -1  -2  -6    0.66    0.41 
   1  -2   6    0.22    0.18 
   1   2   6    0.16    0.30 
  -1   2  -6    0.49    0.17 
  -1   2  -6   -0.14    0.37 
  -2  -2  -6    3.95    0.52 
  -2  -2  -6    3.21    0.40 
  -2   2  -6    3.72    0.27 
  -2   2  -6    3.40    0.46 
  -3  -2  -6   28.99    1.08 
  -3  -2  -6   29.01    1.03 
  -3   2  -6   29.62    1.09 
  -3   2  -6   29.33    0.88 
  -4  -2  -6    7.78    0.65 
  -4  -2  -6    6.67    0.53 
  -4   2  -6    6.32    0.58 
  -4   2  -6    5.59    0.45 
  -5  -2  -6    0.21    0.47 
  -5  -2  -6    0.30    0.32 
  -5   2  -6    0.51    0.48 
  -5   2  -6    0.47    0.29 
  -6  -2  -6    6.16    0.63 
  -6  -2  -6    4.71    0.45 
  -6   2  -6    5.80    0.51 
  -6   2  -6    4.31    0.59 
  -7  -2  -6    0.37    0.52 
  -7  -2  -6   -0.01    0.39 
  -7   2  -6   -0.60    0.34 
  -7   2  -6   -0.67    0.49 
  -8  -2  -6   14.60    1.02 
  -8  -2  -6   14.90    0.82 
  -8   2  -6   15.80    1.01 
  -8   2  -6   14.30    0.84 
  -9  -2  -6    1.69    0.47 
  -9  -2  -6    1.33    0.60 
  -9   2  -6    1.65    0.59 
  -9   2  -6    1.31    0.48 
 -10  -2  -6   -0.47    0.53 
 -10  -2  -6    0.46    0.45 
 -10   2  -6    0.41    0.49 
 -10   2  -6    0.10    0.54 
 -11  -2  -6    0.27    0.59 
 -11  -2  -6   -0.33    0.44 
 -11   2  -6    0.37    0.50 
 -11   2  -6    0.77    0.56 
 -12  -2  -6    0.49    0.61 
 -12  -2  -6    0.14    0.43 
 -12   2  -6    0.09    0.58 
 -12   2  -6    0.66    0.55 
 -13  -2  -6    0.31    0.61 
 -13   2  -6   -0.30    0.51 
 -13   2  -6    0.55    0.59 
 -14  -2  -6   -1.33    0.56 
 -14   2  -6    0.35    0.58 
 -14   2  -6    0.30    0.58 
 -17  -3   6    2.92    0.79 
 -17   3   6    2.89    0.62 
 -17   3   6    1.97    0.78 
 -16  -3   6    1.83    0.66 
 -16   3   6    1.99    0.77 
 -16   3   6    0.84    0.50 
 -15  -3   6    2.35    0.64 
 -15   3   6    1.81    0.55 
 -15   3   6    1.74    0.67 
 -14  -3   6    0.96    0.61 
 -14   3   6    0.64    0.44 
 -14   3   6   -0.54    0.58 
 -13  -3   6    0.81    0.59 
 -13   3   6    1.52    0.51 
 -13   3   6    0.81    0.65 
 -12  -3   6    0.09    0.52 
 -12  -3   6    0.07    0.24 
 -12   3   6    0.32    0.45 
 -12   3   6    0.35    0.58 
 -11  -3   6    3.74    0.36 
 -11  -3   6    3.95    0.59 
 -11   3   6    4.00    0.62 
 -11   3   6    3.47    0.66 
 -10  -3   6   -0.01    0.40 
 -10  -3   6    0.28    0.25 
 -10   3   6   -0.06    0.46 
 -10   3   6    0.59    0.50 
  -9  -3   6    0.59    0.44 
  -9   3   6    0.82    0.42 
  -9   3   6    0.59    0.49 
  -8  -3   6    0.89    0.39 
  -8   3   6    0.56    0.46 
   8   3  -6    0.55    0.28 
  -8   3   6    1.00    0.41 
  -7  -3   6   15.46    0.75 
  -7   3   6   16.58    0.91 
   7   3  -6   14.80    0.64 
  -7   3   6   15.44    0.87 
   6  -3  -6    0.75    0.42 
  -6  -3   6   -0.05    0.27 
   6   3  -6    0.43    0.28 
  -6   3   6    0.22    0.35 
   5  -3  -6    3.65    0.57 
  -5  -3   6    4.99    0.40 
  -5   3   6    3.91    0.52 
   5   3  -6    4.62    0.39 
   4  -3  -6   63.76    1.92 
  -4  -3   6   67.25    1.72 
  -4   3   6   66.25    1.89 
   4   3  -6   64.43    1.77 
   3  -3  -6    8.56    0.67 
  -3  -3   6    8.72    0.40 
  -3   3   6    8.97    0.65 
   3   3  -6    8.45    0.56 
   2  -3  -6   18.89    0.89 
  -2   3   6   19.97    0.84 
   2   3  -6   20.75    0.57 
   2   3  -6   19.57    0.81 
   1  -3  -6   42.22    1.37 
  -1   3   6   40.02    1.31 
   1   3  -6   41.17    1.31 
   0  -3  -6   39.99    1.37 
   0   3   6   37.50    1.25 
   0   3  -6   38.64    1.26 
  -1  -3  -6    9.98    0.73 
   1   3   6    9.39    0.63 
  -1   3  -6    9.75    0.64 
  -2  -3  -6   15.22    0.86 
   2  -3   6   17.67    0.53 
   2   3   6   17.35    0.79 
  -2   3  -6   18.21    0.52 
  -2   3  -6   17.96    0.84 
  -3  -3  -6    4.78    0.48 
  -3  -3  -6    5.42    0.62 
  -3   3  -6    4.32    0.32 
  -3   3  -6    4.34    0.54 
  -4  -3  -6   10.77    0.76 
  -4   3  -6   11.35    0.84 
  -4   3  -6   10.92    0.50 
  -5  -3  -6   11.08    0.70 
  -5  -3  -6   11.60    0.83 
  -5   3  -6   11.17    0.56 
  -5   3  -6   11.20    0.81 
  -6  -3  -6    6.90    0.76 
  -6  -3  -6    7.57    0.59 
  -6   3  -6    7.53    0.55 
  -6   3  -6    6.33    0.67 
  -7  -3  -6    0.69    0.42 
  -7  -3  -6    0.14    0.52 
  -7   3  -6    0.89    0.37 
  -7   3  -6    0.07    0.48 
  -8  -3  -6    9.71    0.85 
  -8  -3  -6    9.42    0.69 
  -8   3  -6   10.11    0.72 
  -8   3  -6    8.99    0.80 
  -9  -3  -6    3.68    0.54 
  -9  -3  -6    2.64    0.68 
  -9   3  -6    2.98    0.52 
  -9   3  -6    3.17    0.63 
 -10  -3  -6    1.65    0.63 
 -10  -3  -6    1.57    0.47 
 -10   3  -6    1.54    0.61 
 -10   3  -6    1.53    0.50 
 -11  -3  -6    1.20    0.51 
 -11  -3  -6    2.25    0.70 
 -11   3  -6    2.56    0.56 
 -11   3  -6    1.81    0.66 
 -12  -3  -6    0.49    0.57 
 -12   3  -6    0.63    0.52 
 -12   3  -6    1.02    0.60 
 -13  -3  -6   -0.84    0.59 
 -13   3  -6    0.36    0.61 
 -13   3  -6   -0.60    0.48 
 -14  -3  -6    0.36    0.71 
 -14   3  -6    0.56    0.58 
 -14   3  -6    1.32    0.69 
 -17  -4   6    2.41    0.77 
 -17   4   6    1.83    0.82 
 -17   4   6    1.78    0.59 
 -16  -4   6    0.91    0.65 
 -16   4   6    1.82    0.61 
 -16   4   6   -0.11    0.61 
 -15  -4   6   -0.15    0.49 
 -15   4   6    0.22    0.53 
 -15   4   6   -0.21    0.65 
 -14  -4   6    0.30    0.52 
 -14   4   6    0.86    0.48 
 -14   4   6   -0.55    0.52 
 -13  -4   6    1.65    0.60 
 -13   4   6    1.13    0.49 
 -13   4   6    1.25    0.57 
 -12  -4   6    7.99    0.83 
 -12   4   6    8.19    0.81 
 -12   4   6    6.48    0.80 
 -11  -4   6    2.56    0.60 
 -11   4   6    2.43    0.55 
 -11   4   6    2.57    0.72 
  11   4  -6    2.87    0.30 
 -10  -4   6    1.88    0.55 
  10   4  -6    1.29    0.28 
 -10   4   6    1.33    0.66 
 -10   4   6    1.49    0.49 
  -9  -4   6   26.17    1.09 
   9   4  -6   23.60    0.80 
  -9   4   6   24.30    1.29 
  -9   4   6   24.49    1.11 
  -8  -4   6    0.30    0.38 
  -8   4   6    0.82    0.48 
   8   4  -6    0.86    0.28 
   7  -4  -6    6.42    0.68 
   7   4  -6    8.81    0.51 
  -7   4   6    8.95    0.71 
  -6  -4   6   32.99    1.09 
   6  -4  -6   32.76    1.34 
  -6   4   6   32.93    1.24 
   6   4  -6   31.91    1.03 
   5  -4  -6   22.97    1.06 
  -5  -4   6   19.69    0.76 
   5   4  -6   19.47    0.77 
  -5   4   6   19.46    0.96 
   4  -4  -6    0.37    0.44 
  -4  -4   6   -0.01    0.22 
  -4   4   6   -0.49    0.34 
   4   4  -6    0.11    0.30 
  -3  -4   6   32.49    0.88 
   3  -4  -6   30.01    1.19 
   3   4  -6   30.52    1.04 
  -3   4   6   30.59    1.16 
   2  -4  -6    0.75    0.51 
  -2  -4   6    0.24    0.13 
   2   4  -6    0.36    0.15 
  -2   4   6   -0.43    0.37 
   2   4  -6    0.27    0.30 
   1  -4  -6    8.02    0.67 
   1   4  -6    8.33    0.61 
  -1   4   6    7.67    0.58 
   0  -4  -6  109.12    2.98 
   0   4   6  111.36    2.87 
   0   4  -6  105.31    2.85 
  -1  -4  -6   50.59    1.67 
   1   4   6   51.67    1.56 
  -1   4  -6   53.15    1.61 
  -2  -4  -6    5.39    0.69 
  -2   4  -6    6.64    0.63 
   2   4   6    7.24    0.55 
  -3  -4  -6    1.67    0.51 
   3  -4   6    1.91    0.22 
   3   4   6    1.88    0.41 
  -3   4  -6    1.66    0.50 
  -3   4  -6    1.04    0.20 
  -4  -4  -6   28.37    1.05 
  -4  -4  -6   28.81    1.32 
  -4   4  -6   29.17    0.87 
  -4   4  -6   28.48    1.17 
  -5  -4  -6    6.67    0.77 
  -5  -4  -6    6.25    0.54 
  -5   4  -6    6.66    0.68 
  -5   4  -6    5.66    0.45 
  -6  -4  -6    1.05    0.60 
  -6  -4  -6    0.45    0.39 
  -6   4  -6   -0.52    0.44 
  -6   4  -6    0.35    0.30 
  -7  -4  -6    3.28    0.49 
  -7  -4  -6    3.13    0.71 
  -7   4  -6    2.86    0.67 
  -7   4  -6    3.56    0.46 
  -8  -4  -6    1.29    0.63 
  -8  -4  -6    1.27    0.43 
  -8   4  -6    1.09    0.63 
  -8   4  -6    0.75    0.40 
  -9  -4  -6    0.70    0.55 
  -9  -4  -6   -0.47    0.38 
  -9   4  -6   -0.03    0.59 
  -9   4  -6   -0.20    0.37 
 -10  -4  -6    3.86    0.77 
 -10   4  -6    3.87    0.75 
 -10   4  -6    3.93    0.57 
 -11  -4  -6    1.09    0.66 
 -11   4  -6   -0.19    0.43 
 -11   4  -6   -0.62    0.56 
 -12  -4  -6    0.02    0.57 
 -12   4  -6    0.30    0.46 
 -12   4  -6   -0.60    0.57 
 -13  -4  -6    1.82    0.70 
 -13   4  -6    0.22    0.55 
 -13   4  -6    1.97    0.64 
 -14  -4  -6    1.11    0.77 
 -14   4  -6    0.09    0.63 
 -14   4  -6    1.38    0.63 
 -16  -5   6    0.56    0.66 
 -16   5   6   -0.11    0.57 
 -16   5   6    0.86    0.80 
 -15  -5   6    0.33    0.58 
 -15   5   6   -0.02    0.54 
 -15   5   6    0.26    0.71 
 -14  -5   6   -0.53    0.53 
 -14   5   6    0.29    0.54 
 -14   5   6    0.66    0.69 
 -13  -5   6    0.55    0.49 
 -13   5   6    0.19    0.64 
 -13   5   6    0.33    0.54 
 -12  -5   6    1.57    0.54 
 -12   5   6    1.14    0.61 
 -12   5   6    1.68    0.53 
 -11  -5   6   -0.32    0.43 
 -11   5   6    0.06    0.55 
 -11   5   6    0.38    0.58 
 -10  -5   6    0.35    0.45 
 -10   5   6    0.34    0.48 
  10   5  -6    0.17    0.22 
   9  -5  -6   -0.60    0.58 
  -9  -5   6   -0.15    0.41 
  -9   5   6    0.09    0.45 
   9   5  -6    0.35    0.24 
   8  -5  -6    3.49    0.68 
   8   5  -6    5.61    0.39 
  -8   5   6    4.61    0.62 
   7  -5  -6    1.10    0.55 
  -7  -5   6    0.89    0.36 
  -7   5   6   -0.02    0.46 
   7   5  -6    1.42    0.30 
  -6  -5   6    0.27    0.30 
   6  -5  -6    0.29    0.56 
  -6   5   6   -0.03    0.40 
   6   5  -6   -0.17    0.29 
  -5  -5   6    0.18    0.26 
   5  -5  -6   -0.43    0.51 
   5   5  -6    0.23    0.30 
  -5   5   6   -0.47    0.40 
   4  -5  -6   -0.02    0.53 
  -4  -5   6   -0.15    0.22 
   4   5  -6    0.37    0.33 
  -4   5   6   -0.12    0.39 
  -3  -5   6    6.77    0.37 
   3  -5  -6    6.79    0.69 
   3   5  -6    7.13    0.55 
  -3   5   6    8.49    0.69 
   2  -5  -6    3.75    0.59 
  -2  -5   6    3.08    0.20 
   2   5  -6    2.98    0.22 
   2   5  -6    2.03    0.41 
  -2   5   6    2.34    0.45 
   1  -5  -6    2.19    0.56 
  -1   5   6    1.65    0.44 
   1   5  -6    2.56    0.47 
   0  -5  -6    6.37    0.74 
   0   5   6    5.59    0.53 
   0   5  -6    7.22    0.64 
  -1  -5  -6    0.57    0.51 
  -1   5  -6    2.18    0.47 
   1   5   6    0.66    0.38 
  -2  -5  -6    0.87    0.59 
   2   5   6    0.36    0.38 
  -2   5  -6    0.20    0.42 
   3  -5   6    4.96    0.28 
   3  -5   6    5.27    0.31 
  -3  -5  -6    4.23    0.70 
   3   5   6    5.14    0.51 
  -3   5  -6    6.58    0.67 
  -4  -5  -6    0.30    0.54 
  -4   5  -6    0.45    0.47 
  -4   5  -6    0.49    0.25 
  -5  -5  -6    0.84    0.38 
  -5  -5  -6    1.14    0.56 
  -5   5  -6    0.59    0.51 
  -5   5  -6    0.59    0.28 
  -6  -5  -6    1.29    0.41 
  -6  -5  -6    1.49    0.66 
  -6   5  -6    2.19    0.38 
  -6   5  -6    2.39    0.62 
  -7  -5  -6    0.10    0.37 
  -7  -5  -6   -1.20    0.51 
  -7   5  -6    0.45    0.53 
  -7   5  -6    0.12    0.32 
  -8  -5  -6    0.19    0.56 
  -8  -5  -6   -0.21    0.38 
  -8   5  -6    0.22    0.34 
  -8   5  -6    0.85    0.54 
  -9  -5  -6   -0.11    0.52 
  -9   5  -6    0.17    0.37 
  -9   5  -6   -0.24    0.54 
 -10  -5  -6   -1.14    0.58 
 -10   5  -6   -0.07    0.40 
 -10   5  -6   -0.01    0.54 
 -11  -5  -6   -0.79    0.61 
 -11   5  -6   -0.30    0.54 
 -11   5  -6    0.21    0.45 
 -12  -5  -6    0.73    0.62 
 -12   5  -6   -0.75    0.43 
 -12   5  -6    0.64    0.68 
 -13  -5  -6    0.47    0.74 
 -13   5  -6   -0.38    0.66 
 -13   5  -6    0.25    0.53 
 -16  -6   6    0.17    0.65 
 -16   6   6    1.39    0.76 
 -16   6   6    0.93    0.60 
 -15  -6   6   -0.96    0.54 
 -15   6   6   -0.35    0.48 
 -15   6   6    0.81    0.78 
 -14  -6   6    1.14    0.58 
 -14   6   6   -0.61    0.68 
 -14   6   6    0.42    0.59 
 -13  -6   6    6.11    0.77 
 -13   6   6    5.40    0.82 
 -12  -6   6    6.61    0.76 
 -12   6   6    5.37    0.74 
 -11  -6   6    1.26    0.51 
  11  -6  -6    1.30    0.62 
 -11   6   6    1.40    0.56 
  10  -6  -6    4.22    0.80 
 -10  -6   6    5.16    0.62 
 -10   6   6    5.02    0.69 
   9  -6  -6    6.38    0.81 
  -9  -6   6    7.55    0.69 
   9   6  -6    6.86    0.42 
  -9   6   6    7.16    0.78 
   8  -6  -6    0.19    0.63 
  -8  -6   6   -0.15    0.36 
   8   6  -6   -0.09    0.26 
  -8   6   6   -0.57    0.49 
  -7  -6   6    0.26    0.35 
   7  -6  -6   -0.13    0.64 
  -7   6   6    0.11    0.51 
   7   6  -6    0.32    0.30 
   6  -6  -6   38.04    1.56 
  -6  -6   6   36.03    1.20 
   6   6  -6   35.58    1.15 
  -6   6   6   36.03    1.42 
   5  -6  -6   31.10    1.43 
  -5  -6   6   30.80    1.02 
  -5   6   6   28.85    1.25 
   5   6  -6   31.06    1.06 
   4  -6  -6    6.68    0.78 
  -4  -6   6    5.44    0.44 
  -4   6   6    5.24    0.66 
   4   6  -6    4.67    0.51 
  -3  -6   6    0.63    0.22 
   3  -6  -6    1.50    0.60 
  -3   6   6    0.59    0.44 
   3   6  -6    1.02    0.39 
  -2  -6   6    3.16    0.24 
   2  -6  -6    3.03    0.63 
   2   6  -6    2.58    0.46 
   2   6  -6    3.53    0.31 
  -2   6   6    3.15    0.54 
   1  -6  -6    8.68    0.88 
   1   6  -6    8.28    0.66 
  -1   6   6    8.23    0.69 
   0  -6  -6   41.16    1.58 
   0   6  -6   41.74    1.45 
   0   6   6   41.14    1.43 
  -1  -6  -6    0.04    0.57 
   1   6   6   -0.09    0.41 
  -1   6  -6   -0.44    0.47 
  -2  -6  -6    3.02    0.64 
  -2   6  -6    1.28    0.49 
   2   6   6    2.31    0.46 
   3  -6   6    6.65    0.35 
  -3  -6  -6    8.30    0.83 
  -3   6  -6    7.65    0.77 
   3   6   6    6.94    0.59 
   4  -6   6   31.89    0.95 
  -4  -6  -6   31.21    1.41 
   4   6   6   32.57    1.17 
  -4   6  -6   34.36    1.38 
  -5  -6  -6    3.55    0.48 
  -5  -6  -6    2.72    0.73 
   5  -6   6    3.91    0.39 
  -5   6  -6    1.96    0.58 
  -6  -6  -6    0.94    0.40 
  -6  -6  -6    1.40    0.68 
  -6   6  -6    1.34    0.62 
  -6   6  -6    0.92    0.35 
  -7  -6  -6    5.01    0.51 
  -7  -6  -6    4.03    0.79 
  -7   6  -6    3.02    0.67 
  -7   6  -6    4.26    0.47 
  -8  -6  -6    1.34    0.62 
  -8   6  -6    1.50    0.41 
  -8   6  -6    1.25    0.58 
  -9  -6  -6    0.49    0.65 
  -9   6  -6    0.45    0.64 
  -9   6  -6   -0.20    0.36 
 -10  -6  -6   -0.61    0.54 
 -10   6  -6    0.19    0.64 
 -10   6  -6    0.53    0.44 
 -11  -6  -6    1.56    0.65 
 -11   6  -6    1.29    0.71 
 -11   6  -6    0.60    0.73 
 -12  -6  -6    0.78    0.73 
 -12   6  -6   -0.64    0.56 
 -15  -7   6    2.75    0.71 
  15  -7  -6    2.62    0.85 
 -15   7   6    3.62    0.72 
 -14  -7   6    2.40    0.67 
  14  -7  -6    3.82    0.87 
 -14   7   6    3.97    0.80 
  13  -7  -6    1.25    0.73 
 -13  -7   6   -0.15    0.53 
 -13   7   6    0.97    0.64 
  12  -7  -6    1.21    0.75 
 -12  -7   6    1.25    0.55 
 -12   7   6   -0.02    0.59 
  11  -7  -6   -0.91    0.64 
 -11  -7   6    0.33    0.48 
 -11   7   6   -0.13    0.58 
 -10  -7   6    0.33    0.45 
  10  -7  -6    1.12    0.71 
 -10   7   6    0.04    0.52 
   9  -7  -6    3.79    0.71 
  -9   7   6    2.95    0.63 
   8  -7  -6   -0.50    0.63 
  -8  -7   6    0.21    0.37 
  -8   7   6   -0.91    0.43 
   8   7  -6    0.25    0.27 
  -7  -7   6    0.69    0.38 
   7  -7  -6    0.40    0.59 
   7   7  -6    0.57    0.32 
  -7   7   6    1.39    0.56 
   6  -7  -6   20.14    1.31 
  -6  -7   6   21.82    0.91 
  -6   7   6   20.54    1.19 
   6   7  -6   21.48    0.86 
   5  -7  -6   15.19    1.08 
  -5  -7   6   15.01    0.72 
   5   7  -6   15.46    0.77 
  -5   7   6   14.12    0.96 
  -4  -7   6   16.45    0.70 
   4  -7  -6   15.86    1.10 
  -4   7   6   18.36    1.07 
   4   7  -6   15.37    0.84 
   3  -7  -6    6.45    0.87 
  -3  -7   6    6.14    0.44 
   3   7  -6    8.63    0.66 
  -3   7   6    7.06    0.75 
   2  -7  -6   14.01    1.06 
  -2  -7   6   14.06    0.53 
  -2   7   6   14.63    0.96 
   2   7  -6   13.89    0.85 
  -1  -7   6   12.22    0.44 
   1  -7  -6   12.09    0.99 
   1   7  -6   13.07    0.84 
  -1   7   6   13.77    0.90 
   0  -7  -6    6.49    0.86 
   0   7  -6    4.40    0.63 
   0   7   6    4.97    0.63 
  -1  -7  -6   10.56    1.01 
  -1   7  -6   10.88    0.84 
   1   7   6   11.23    0.81 
  -2  -7  -6    1.17    0.70 
   2   7   6    1.11    0.47 
  -2   7  -6    1.82    0.55 
  -3  -7  -6   -0.65    0.66 
  -3   7  -6    0.82    0.59 
   3   7   6    0.35    0.42 
  -4  -7  -6   -0.72    0.63 
   4   7   6    0.04    0.40 
  -4   7  -6    0.23    0.50 
  -5  -7  -6    1.11    0.61 
  -5   7  -6    0.34    0.54 
  -6  -7  -6    1.20    0.41 
  -6  -7  -6    1.87    0.71 
  -6   7  -6    0.64    0.55 
  -7  -7  -6    0.48    0.57 
  -7   7  -6    0.01    0.59 
  -8  -7  -6   -0.04    0.58 
  -8   7  -6   -0.28    0.54 
  -9  -7  -6    0.94    0.72 
  -9   7  -6    0.52    0.69 
 -10  -7  -6    3.69    0.79 
 -10   7  -6    4.01    0.83 
 -11  -7  -6    0.24    0.71 
 -11   7  -6    1.57    0.76 
 -12  -7  -6    0.76    0.70 
 -12   7  -6    0.97    0.74 
  14  -8  -6    0.56    0.69 
 -14  -8   6    0.83    0.59 
 -14   8   6    1.46    0.70 
  13  -8  -6    0.41    0.74 
 -13  -8   6    0.71    0.56 
 -13   8   6    0.53    0.60 
 -12  -8   6    0.38    0.50 
  12  -8  -6    1.12    0.72 
 -12   8   6    0.44    0.65 
 -11  -8   6    6.51    0.73 
  11  -8  -6    4.85    0.82 
 -11   8   6    7.34    0.93 
  10  -8  -6    1.07    0.75 
 -10  -8   6    1.11    0.44 
 -10   8   6    2.13    0.62 
  -9  -8   6   -0.15    0.40 
   9  -8  -6    1.04    0.70 
  -9   8   6    1.63    0.60 
  -8  -8   6   10.13    0.78 
   8  -8  -6   11.38    0.99 
  -8   8   6   12.62    0.98 
  -7  -8   6    4.80    0.55 
   7  -8  -6    5.01    0.78 
  -7   8   6    3.81    0.73 
   7   8  -6    6.18    0.48 
   6  -8  -6    1.43    0.67 
  -6  -8   6    2.38    0.43 
  -6   8   6   -0.01    0.51 
   6   8  -6    1.87    0.40 
   5  -8  -6    5.22    0.82 
  -5  -8   6    4.78    0.48 
  -5   8   6    3.59    0.64 
   5   8  -6    4.82    0.52 
  -4  -8   6    0.34    0.29 
   4  -8  -6    0.57    0.71 
  -4   8   6    0.75    0.58 
   4   8  -6    0.33    0.41 
   3  -8  -6    0.01    0.74 
  -3  -8   6    0.66    0.28 
   3   8  -6   -0.29    0.45 
  -3   8   6    0.54    0.56 
  -2  -8   6   19.19    0.68 
   2  -8  -6   19.80    1.23 
  -2   8   6   18.91    1.09 
   2   8  -6   17.29    0.97 
   1  -8  -6   -0.26    0.62 
  -1   8   6   -0.52    0.49 
   1   8  -6    1.10    0.53 
   0  -8  -6   18.11    1.20 
   0   8   6   17.46    1.01 
   0   8  -6   18.73    1.07 
  -1  -8  -6    0.72    0.63 
   1   8   6    1.11    0.51 
  -1   8  -6    0.16    0.53 
  -2  -8  -6    4.01    0.80 
   2   8   6    4.07    0.58 
  -2   8  -6    4.79    0.74 
  -3  -8  -6    0.29    0.65 
  -3   8  -6    0.04    0.52 
   3   8   6    0.06    0.43 
  -4  -8  -6   -0.33    0.60 
  -4   8  -6   -0.24    0.56 
   4   8   6   -0.57    0.40 
  -5  -8  -6    1.61    0.65 
   5   8   6    2.26    0.47 
  -5   8  -6    0.03    0.54 
  -6  -8  -6    6.59    0.91 
  -6   8  -6    6.50    0.81 
  -7  -8  -6   -0.68    0.63 
  -7   8  -6   -0.76    0.53 
  -8  -8  -6   -0.15    0.68 
  -8   8  -6    0.45    0.58 
  -9  -8  -6    2.80    0.82 
  -9   8  -6    0.46    0.60 
 -10  -8  -6    0.68    0.75 
 -10   8  -6    0.58    0.62 
 -11  -8  -6    0.18    0.66 
 -11   8  -6   -0.02    0.70 
  13  -9  -6   -0.30    0.74 
 -13  -9   6   -0.75    0.50 
 -13   9   6   -0.42    0.67 
  12  -9  -6   -0.29    0.74 
 -12  -9   6   -0.38    0.49 
 -12   9   6   -0.34    0.57 
 -11  -9   6    0.19    0.48 
  11  -9  -6   -0.46    0.69 
 -11   9   6   -0.60    0.53 
  10  -9  -6    1.27    0.69 
 -10  -9   6    0.98    0.38 
 -10   9   6   -0.15    0.55 
  -9  -9   6    0.36    0.42 
   9  -9  -6   -0.23    0.62 
  -9   9   6    0.67    0.58 
  -8  -9   6   -0.15    0.37 
   8  -9  -6    0.78    0.63 
  -8   9   6    0.55    0.60 
   7  -9  -6    0.87    0.73 
  -7  -9   6    0.73    0.42 
  -7   9   6    0.51    0.54 
   6  -9  -6    3.22    0.82 
  -6  -9   6    4.65    0.54 
  -6   9   6    3.25    0.71 
   6   9  -6    4.87    0.51 
  -5  -9   6    4.98    0.50 
   5  -9  -6    4.11    0.88 
   5   9  -6    4.57    0.53 
  -5   9   6    4.68    0.77 
  -4  -9   6    1.99    0.37 
   4  -9  -6    1.50    0.70 
   4   9  -6    0.64    0.44 
  -4   9   6    1.50    0.61 
   3  -9  -6    0.69    0.76 
  -3   9   6   -0.23    0.53 
   3   9  -6    0.97    0.45 
   2  -9  -6    0.64    0.65 
   2   9  -6    0.04    0.47 
  -2   9   6   -0.27    0.52 
   1  -9  -6    0.22    0.63 
  -1   9   6    0.13    0.52 
   1   9  -6    0.58    0.49 
   0  -9  -6    0.07    0.63 
   0   9  -6    0.30    0.45 
   0   9   6    0.48    0.52 
  -1  -9  -6    0.41    0.61 
  -1   9  -6    0.84    0.56 
   1   9   6    1.99    0.54 
  -2  -9  -6    0.69    0.65 
   2   9   6   -0.42    0.45 
  -2   9  -6    0.29    0.51 
  -3  -9  -6    0.89    0.64 
   3   9   6   -0.84    0.41 
  -3   9  -6   -0.44    0.58 
  -4  -9  -6   -0.51    0.68 
  -4   9  -6   -0.58    0.52 
   4   9   6    0.18    0.45 
  -5  -9  -6    1.14    0.73 
   5   9   6    0.12    0.51 
  -5   9  -6    0.40    0.62 
  -6  -9  -6   -0.34    0.61 
  -6   9  -6    0.42    0.55 
  -7  -9  -6   -1.05    0.67 
  -7   9  -6    0.98    0.68 
  -8  -9  -6   -0.05    0.71 
  -8   9  -6    0.83    0.67 
  -9  -9  -6   -0.48    0.72 
  -9   9  -6    1.67    0.76 
 -10  -9  -6    2.19    0.84 
 -10   9  -6    1.26    0.70 
  11 -10  -6    7.18    1.03 
 -11  10   6    4.73    0.83 
 -10 -10   6    2.73    0.56 
  10 -10  -6    3.48    0.79 
 -10  10   6    4.43    0.86 
   9 -10  -6    0.91    0.70 
  -9 -10   6    0.63    0.47 
  -9  10   6    1.23    0.68 
  -8 -10   6    3.61    0.56 
   8 -10  -6    4.03    0.88 
  -8  10   6    2.91    0.76 
   7 -10  -6    5.50    0.88 
  -7 -10   6    7.60    0.68 
  -7  10   6    7.44    0.93 
   6 -10  -6    0.02    0.64 
  -6  10   6   -0.18    0.60 
   5 -10  -6    2.12    0.86 
  -5  10   6    1.88    0.70 
   5  10  -6    1.49    0.46 
   4 -10  -6    1.86    0.80 
  -4  10   6    0.56    0.61 
   4  10  -6    1.14    0.47 
   3 -10  -6    2.92    0.83 
   3  10  -6    0.68    0.48 
  -3  10   6   -0.54    0.54 
   2 -10  -6    6.09    0.89 
  -2  10   6    6.72    0.83 
   2  10  -6    6.78    0.72 
   1 -10  -6    5.99    0.89 
   1  10  -6    5.45    0.71 
  -1  10   6    6.73    0.78 
   0 -10  -6    1.86    0.82 
   0  10  -6    0.00    0.53 
   0  10   6    0.21    0.53 
  -1 -10  -6    1.34    0.78 
   1  10   6    1.08    0.51 
  -1  10  -6   -0.17    0.56 
  -2 -10  -6   10.97    1.13 
   2  10   6   10.81    0.85 
  -2  10  -6   10.13    0.91 
  -3 -10  -6    3.72    0.87 
   3  10   6    3.51    0.59 
  -3  10  -6    4.55    0.72 
  -4 -10  -6    1.85    0.79 
  -4  10  -6    1.70    0.68 
  -5 -10  -6    1.23    0.79 
  -5  10  -6    1.76    0.70 
  -6 -10  -6    4.85    0.91 
  -6  10  -6    4.28    0.77 
  -7 -10  -6    0.85    0.70 
  -7  10  -6    0.52    0.71 
  -8 -10  -6    0.06    0.75 
  -8  10  -6   -0.28    0.70 
   9 -11  -6   -0.69    0.75 
  -9  11   6    1.28    0.68 
   8 -11  -6    0.82    0.77 
  -8  11   6    0.71    0.70 
   7 -11  -6    0.38    0.75 
  -7  11   6    0.41    0.57 
   6 -11  -6   -0.22    0.78 
  -6  11   6   -0.66    0.59 
   5 -11  -6    2.68    0.88 
  -5  11   6    1.11    0.68 
   4 -11  -6    2.11    0.84 
  -4  11   6    1.64    0.63 
   4  11  -6    3.04    0.59 
   3 -11  -6   -0.09    0.67 
   3  11  -6    1.63    0.54 
  -3  11   6    2.00    0.69 
   2 -11  -6    0.30    0.65 
  -2  11   6    0.16    0.58 
   2  11  -6    1.29    0.58 
   1 -11  -6    2.55    0.86 
  -1  11   6    2.40    0.65 
   1  11  -6    1.00    0.57 
   0 -11  -6   -0.46    0.70 
   0  11   6   -0.56    0.56 
   0  11  -6    0.10    0.55 
  -1 -11  -6   -0.12    0.75 
   1  11   6    0.58    0.53 
  -1  11  -6   -0.72    0.55 
  -2 -11  -6    0.02    0.71 
   2  11   6    1.13    0.56 
  -2  11  -6    0.18    0.60 
  -3 -11  -6   -0.20    0.64 
  -3  11  -6    1.00    0.65 
  -4 -11  -6    2.41    0.87 
  -4  11  -6    0.78    0.69 
  -5 -11  -6    0.89    0.81 
  -5  11  -6    1.05    0.72 
  -6 -11  -6    0.89    0.79 
  -6  11  -6    0.63    0.73 
   7 -12  -6    0.75    0.81 
  -7  12   6    0.58    0.74 
   6 -12  -6   -0.31    0.78 
  -6  12   6   -0.07    0.69 
   5 -12  -6    0.01    0.85 
  -5  12   6    0.65    0.69 
   4 -12  -6   -0.06    0.81 
  -4  12   6    0.93    0.70 
   3 -12  -6    0.38    0.80 
   3  12  -6    2.20    0.56 
  -3  12   6    0.49    0.65 
   2 -12  -6   -0.14    0.77 
   2  12  -6   -0.96    0.48 
  -2  12   6    1.01    0.62 
   1 -12  -6    0.42    0.77 
  -1  12   6   -0.30    0.59 
   1  12  -6    0.89    0.58 
   0 -12  -6    1.06    0.84 
   0  12   6    0.43    0.61 
   0  12  -6    1.59    0.66 
  -1 -12  -6   -1.31    0.75 
   1  12   6    0.06    0.54 
  -1  12  -6    0.13    0.60 
  -2 -12  -6    1.86    0.86 
  -2  12  -6    1.22    0.62 
  -3 -12  -6   -0.07    0.68 
  -3  12  -6    0.27    0.66 
 -17   0   7    0.90    0.69 
 -16   0   7   -0.56    0.63 
 -15   0   7    0.57    0.39 
 -15   0   7    0.35    0.56 
 -14   0   7    0.18    0.59 
 -14   0   7   -0.77    0.34 
 -13   0   7   -0.52    0.34 
 -13   0   7    0.15    0.52 
 -12   0   7   -0.39    0.33 
 -12   0   7    0.07    0.49 
 -11   0   7    0.42    0.36 
 -11   0   7   -0.27    0.47 
 -10   0   7    0.11    0.08 
 -10   0   7    0.34    0.44 
  -9   0   7    0.30    0.47 
  -9   0   7   -0.69    0.31 
  -8   0   7    0.16    0.33 
  -8   0   7    0.43    0.43 
  -7   0   7   -0.14    0.37 
  -7   0   7    0.22    0.33 
  -6   0   7   -0.03    0.33 
  -6   0   7   -0.24    0.31 
  -5   0   7    0.06    0.34 
  -5   0   7   -0.44    0.28 
  -4   0   7   -0.28    0.32 
   4   0  -7    0.07    0.32 
  -3   0   7    0.07    0.35 
   3   0  -7    0.29    0.30 
  -2   0   7   -0.07    0.32 
   2   0  -7    0.38    0.32 
   1   0  -7    0.07    0.32 
   1   0  -7    0.11    0.31 
   0   0  -7    0.26    0.36 
   0   0  -7    0.30    0.30 
  -1   0  -7    0.19    0.37 
  -1   0  -7    0.04    0.30 
  -2   0  -7   -0.77    0.31 
  -2   0  -7   -0.01    0.33 
  -3   0  -7    0.49    0.37 
  -3   0  -7    0.00    0.34 
  -4   0  -7   -0.21    0.38 
  -4   0  -7    0.47    0.36 
  -5   0  -7    0.59    0.39 
  -5   0  -7    0.09    0.40 
  -6   0  -7   -0.34    0.40 
  -6   0  -7    0.35    0.50 
  -7   0  -7    0.16    0.42 
  -7   0  -7   -0.24    0.49 
  -8   0  -7   -0.22    0.43 
  -8   0  -7   -0.12    0.46 
  -9   0  -7    0.73    0.51 
  -9   0  -7    0.46    0.49 
 -10   0  -7    0.11    0.51 
 -10   0  -7   -0.10    0.48 
 -11   0  -7    0.01    0.55 
 -11   0  -7    0.17    0.53 
 -12   0  -7   -0.30    0.54 
 -12   0  -7    0.13    0.16 
 -13   0  -7    0.60    0.59 
 -13   0  -7    0.05    0.62 
 -14   0  -7    0.92    0.69 
 -14   0  -7   -0.36    0.82 
 -17  -1   7    5.87    0.94 
 -17   1   7    5.79    1.00 
 -16  -1   7    0.22    0.64 
 -16   1   7    0.22    0.43 
 -16   1   7    0.01    0.66 
 -15  -1   7   -0.55    0.51 
 -15   1   7    0.21    0.42 
 -15   1   7   -0.93    0.62 
 -14  -1   7    1.76    0.41 
 -14  -1   7    0.99    0.63 
 -14   1   7    1.78    0.45 
 -14   1   7    1.05    0.66 
 -13  -1   7    0.89    0.37 
 -13  -1   7    1.03    0.54 
 -13   1   7    0.71    0.65 
 -12  -1   7   16.85    1.11 
 -12  -1   7   16.29    0.82 
 -12   1   7   16.56    0.89 
 -12   1   7   18.36    1.20 
 -11  -1   7   12.95    0.69 
 -11  -1   7   14.32    0.99 
 -11   1   7   12.46    0.79 
 -11   1   7   12.53    0.95 
 -10  -1   7    4.62    0.47 
 -10  -1   7    4.28    0.63 
 -10   1   7    4.26    0.53 
 -10   1   7    4.00    0.67 
  -9  -1   7    0.59    0.31 
  -9  -1   7    0.25    0.41 
  -9   1   7    1.14    0.36 
  -9   1   7    0.12    0.43 
  -8  -1   7   17.35    0.87 
  -8   1   7   15.71    0.93 
  -8   1   7   13.78    0.78 
  -7  -1   7    1.32    0.34 
  -7  -1   7    1.11    0.40 
  -7   1   7    1.41    0.40 
  -7   1   7    0.80    0.45 
  -6  -1   7    7.55    0.58 
  -6  -1   7    7.93    0.56 
  -6   1   7    8.11    0.64 
  -6   1   7    8.30    0.63 
   5  -1  -7    5.23    0.53 
  -5  -1   7    5.95    0.49 
  -5   1   7    5.23    0.53 
   4  -1  -7   78.96    2.21 
  -4  -1   7   81.63    2.13 
  -4  -1   7   81.92    2.18 
  -4   1   7   80.87    2.22 
   3  -1  -7    9.63    0.63 
  -3   1   7    9.06    0.61 
   3   1  -7    9.36    0.52 
   3   1  -7    8.45    0.58 
   2  -1  -7    0.12    0.33 
   2   1  -7   -0.01    0.26 
  -2   1   7    0.58    0.37 
   2   1  -7    0.09    0.32 
   1  -1  -7   52.66    1.56 
   1   1  -7   54.23    1.60 
   1   1  -7   53.33    1.43 
  -1   1   7   54.70    1.60 
   0  -1  -7   44.94    1.36 
   0   1  -7   43.31    1.23 
   0   1  -7   44.70    1.40 
  -1  -1  -7   -0.19    0.36 
  -1  -1  -7    0.58    0.37 
  -1   1  -7    0.69    0.28 
  -1   1  -7    1.01    0.37 
  -2  -1  -7   17.82    0.84 
  -2  -1  -7   16.00    0.79 
  -2   1  -7   16.23    0.80 
  -2   1  -7   16.72    0.68 
  -3  -1  -7   13.87    0.78 
  -3  -1  -7   14.43    0.77 
  -3   1  -7   14.50    0.65 
  -3   1  -7   14.41    0.79 
  -4  -1  -7   14.77    0.77 
  -4  -1  -7   13.63    0.80 
  -4   1  -7   15.07    0.88 
  -4   1  -7   12.98    0.68 
  -5  -1  -7   21.37    1.00 
  -5  -1  -7   20.89    1.00 
  -5   1  -7   20.48    0.89 
  -5   1  -7   20.55    0.99 
  -6  -1  -7    6.19    0.64 
  -6  -1  -7    5.90    0.63 
  -6   1  -7    6.17    0.57 
  -6   1  -7    5.67    0.63 
  -7  -1  -7    0.36    0.51 
  -7  -1  -7   -0.13    0.47 
  -7   1  -7    0.37    0.54 
  -7   1  -7    0.61    0.42 
  -8  -1  -7    5.72    0.71 
  -8  -1  -7    5.47    0.67 
  -8   1  -7    5.98    0.73 
  -8   1  -7    6.90    0.68 
  -9  -1  -7    5.97    0.74 
  -9   1  -7    7.54    0.72 
  -9   1  -7    6.80    0.74 
 -10  -1  -7    0.30    0.56 
 -10  -1  -7    0.08    0.50 
 -10   1  -7    0.53    0.50 
 -10   1  -7    0.39    0.56 
 -11  -1  -7   -0.19    0.56 
 -11  -1  -7    0.57    0.53 
 -11   1  -7    0.01    0.50 
 -11   1  -7    0.07    0.55 
 -12  -1  -7    1.67    0.68 
 -12  -1  -7    0.78    0.58 
 -12   1  -7    2.45    0.64 
 -12   1  -7    0.77    0.58 
 -13  -1  -7    0.67    0.64 
 -13  -1  -7    0.28    0.59 
 -13   1  -7   -0.44    0.55 
 -13   1  -7    0.18    0.58 
 -14  -1  -7   -0.83    0.63 
 -14   1  -7    0.21    0.59 
 -14   1  -7    0.78    0.52 
 -17  -2   7    2.33    0.80 
 -17   2   7    2.92    0.60 
 -17   2   7    3.39    0.79 
 -16  -2   7    1.12    0.69 
 -16   2   7    0.17    0.13 
 -16   2   7    0.59    0.63 
 -15  -2   7    2.41    0.74 
 -15   2   7    3.60    0.76 
 -15   2   7    4.02    0.61 
 -14  -2   7    3.79    0.76 
 -14   2   7    2.91    0.70 
 -14   2   7    3.13    0.58 
 -13  -2   7    2.73    0.68 
 -13  -2   7    2.03    0.37 
 -13   2   7    2.19    0.50 
 -13   2   7    2.20    0.68 
 -12  -2   7    4.81    0.70 
 -12  -2   7    5.45    0.47 
 -12   2   7    5.76    0.65 
 -12   2   7    6.33    0.82 
 -11  -2   7   19.61    0.83 
 -11  -2   7   21.56    1.14 
 -11   2   7   18.13    1.11 
 -11   2   7   19.84    1.00 
 -10  -2   7   18.04    1.02 
 -10  -2   7   18.53    0.78 
 -10   2   7   18.02    1.12 
 -10   2   7   16.10    0.93 
  -9  -2   7    0.43    0.30 
  -9  -2   7    1.13    0.45 
  -9   2   7    1.12    0.44 
  -9   2   7    0.77    0.48 
  -8  -2   7   -0.07    0.28 
  -8  -2   7    0.23    0.36 
  -8   2   7   -0.28    0.34 
  -8   2   7    0.63    0.51 
  -7  -2   7    9.08    0.58 
  -7  -2   7    8.84    0.67 
  -7   2   7    9.27    0.72 
  -7   2   7    9.13    0.78 
  -6  -2   7    0.09    0.14 
   6  -2  -7    0.25    0.39 
  -6   2   7    0.05    0.39 
   5  -2  -7    2.29    0.45 
  -5  -2   7    2.29    0.35 
   5   2  -7    3.15    0.41 
  -5   2   7    2.29    0.44 
  -4  -2   7    3.70    0.35 
   4  -2  -7    4.64    0.54 
  -4   2   7    3.24    0.46 
   4   2  -7    2.71    0.38 
   3  -2  -7    2.05    0.46 
   3   2  -7    1.94    0.36 
  -3   2   7    2.01    0.39 
   3   2  -7    2.42    0.28 
   2  -2  -7    7.25    0.56 
   2   2  -7    6.14    0.38 
   2   2  -7    6.07    0.49 
  -2   2   7    6.98    0.58 
   1  -2  -7   21.94    0.96 
  -1   2   7   20.73    0.89 
   1   2  -7   22.04    0.65 
   1   2  -7   22.30    0.67 
   1   2  -7   22.73    0.90 
   0  -2  -7    5.83    0.58 
   0   2   7    6.71    0.57 
   0   2  -7    6.87    0.56 
   0   2  -7    6.66    0.35 
  -1  -2  -7    5.10    0.55 
   1  -2   7    6.68    0.53 
  -1   2  -7    5.88    0.35 
  -1   2  -7    6.57    0.56 
  -2  -2  -7    1.30    0.41 
  -2  -2  -7    0.71    0.46 
  -2   2  -7    0.89    0.23 
  -2   2  -7    0.38    0.42 
  -3  -2  -7    2.34    0.52 
  -3  -2  -7    2.30    0.45 
  -3   2  -7    2.23    0.30 
  -3   2  -7    2.47    0.48 
  -4  -2  -7   30.34    1.15 
  -4  -2  -7   30.33    1.22 
  -4   2  -7   31.03    1.22 
  -4   2  -7   32.29    1.01 
  -5  -2  -7   20.63    0.98 
  -5  -2  -7   18.65    1.04 
  -5   2  -7   18.91    0.79 
  -5   2  -7   21.77    1.08 
  -6  -2  -7    3.59    0.63 
  -6  -2  -7    6.03    0.62 
  -6   2  -7    5.10    0.50 
  -6   2  -7    6.26    0.67 
  -7  -2  -7    0.73    0.23 
  -7  -2  -7    2.70    0.63 
  -7   2  -7    1.72    0.62 
  -7   2  -7    2.25    0.45 
  -8  -2  -7    1.64    0.62 
  -8  -2  -7    0.90    0.51 
  -8   2  -7    0.54    0.56 
  -8   2  -7    0.93    0.45 
  -9  -2  -7    1.28    0.49 
  -9  -2  -7    0.44    0.57 
  -9   2  -7    0.70    0.57 
  -9   2  -7    0.82    0.46 
 -10  -2  -7    1.47    0.57 
 -10  -2  -7    2.42    0.57 
 -10   2  -7    1.78    0.53 
 -10   2  -7    2.67    0.65 
 -11  -2  -7   -0.17    0.45 
 -11  -2  -7   -0.01    0.58 
 -11   2  -7    0.04    0.48 
 -11   2  -7   -0.23    0.49 
 -12  -2  -7   -0.49    0.59 
 -12  -2  -7   -0.54    0.65 
 -12   2  -7   -1.07    0.55 
 -12   2  -7   -0.04    0.50 
 -13  -2  -7    0.31    0.68 
 -13   2  -7   -0.08    0.52 
 -13   2  -7    0.36    0.60 
 -14  -2  -7    0.93    0.71 
 -14   2  -7    1.04    0.68 
 -14   2  -7    0.86    0.63 
 -17  -3   7   -0.65    0.63 
 -17   3   7    0.44    0.76 
 -17   3   7   -0.63    0.49 
 -16  -3   7    1.85    0.65 
 -16   3   7    0.35    0.50 
 -16   3   7   -0.11    0.70 
 -15  -3   7    3.97    0.72 
 -15   3   7    4.61    0.68 
 -15   3   7    3.84    0.77 
 -14  -3   7    0.41    0.51 
 -14   3   7    0.30    0.49 
 -14   3   7   -0.50    0.66 
 -13  -3   7    2.16    0.62 
 -13   3   7    1.59    0.52 
 -13   3   7    2.27    0.71 
 -12  -3   7    0.86    0.30 
 -12  -3   7    0.28    0.51 
 -12   3   7    0.84    0.50 
 -12   3   7    1.96    0.60 
 -11  -3   7    9.28    0.82 
 -11  -3   7    8.92    0.55 
 -11   3   7    8.64    0.86 
 -11   3   7    8.42    0.79 
 -10  -3   7    6.12    0.69 
 -10   3   7    6.86    0.73 
 -10   3   7    6.74    0.76 
  -9  -3   7   11.18    0.79 
   9   3  -7   11.91    0.64 
  -9   3   7   11.55    0.90 
  -9   3   7   11.68    0.79 
  -8  -3   7    0.61    0.38 
  -8   3   7    0.85    0.42 
   8   3  -7    0.77    0.33 
  -8   3   7    0.55    0.57 
   7  -3  -7    1.90    0.52 
   7   3  -7    3.14    0.40 
  -7   3   7    2.86    0.48 
   6  -3  -7   17.60    0.95 
  -6  -3   7   18.89    0.79 
  -6   3   7   18.06    0.89 
   6   3  -7   19.46    0.80 
  -5  -3   7    6.76    0.48 
   5  -3  -7    5.66    0.60 
   5   3  -7    7.09    0.56 
  -5   3   7    7.44    0.62 
   4  -3  -7    8.76    0.72 
  -4  -3   7    8.39    0.46 
   4   3  -7    9.20    0.59 
  -4   3   7    8.58    0.63 
   3  -3  -7    1.56    0.49 
  -3  -3   7    1.34    0.24 
  -3   3   7    1.58    0.39 
   3   3  -7    1.34    0.38 
   2  -3  -7   24.55    1.01 
  -2   3   7   24.43    1.00 
   2   3  -7   23.96    0.95 
   2   3  -7   22.82    0.64 
   2   3  -7   23.10    0.65 
   1  -3  -7    3.73    0.56 
  -1   3   7    3.07    0.44 
   1   3  -7    2.87    0.44 
   0  -3  -7    1.35    0.50 
   0   3  -7    1.19    0.38 
   0   3   7    0.86    0.40 
  -1  -3  -7    6.77    0.64 
   1   3   7    7.40    0.59 
  -1   3  -7    7.10    0.62 
   2  -3   7   12.50    0.45 
  -2  -3  -7   13.06    0.91 
  -2   3  -7   12.23    0.78 
  -2   3  -7   12.36    0.42 
  -3  -3  -7   21.34    0.92 
  -3  -3  -7   21.77    1.08 
  -3   3  -7   21.23    0.99 
  -3   3  -7   20.77    0.67 
  -4  -3  -7    8.73    0.65 
  -4  -3  -7   10.99    0.82 
  -4   3  -7    7.44    0.46 
  -4   3  -7    8.51    0.76 
  -5  -3  -7   10.60    0.84 
  -5   3  -7   12.13    0.58 
  -5   3  -7   11.15    0.85 
  -6  -3  -7   -0.04    0.49 
  -6  -3  -7    0.28    0.41 
  -6   3  -7   -0.01    0.30 
  -6   3  -7    0.20    0.49 
  -7  -3  -7   -0.41    0.44 
  -7  -3  -7    1.30    0.61 
  -7   3  -7   -0.48    0.32 
  -7   3  -7    0.22    0.50 
  -8  -3  -7    1.93    0.48 
  -8  -3  -7    2.50    0.65 
  -8   3  -7    2.40    0.57 
  -8   3  -7    2.59    0.46 
  -9  -3  -7   -0.35    0.56 
  -9  -3  -7    0.01    0.45 
  -9   3  -7    0.32    0.52 
  -9   3  -7    0.24    0.41 
 -10  -3  -7    2.17    0.70 
 -10  -3  -7    3.79    0.58 
 -10   3  -7    3.50    0.59 
 -10   3  -7    3.69    0.68 
 -11  -3  -7    2.97    0.67 
 -11   3  -7    2.39    0.56 
 -11   3  -7    1.41    0.65 
 -12  -3  -7    0.18    0.63 
 -12   3  -7   -0.39    0.59 
 -12   3  -7    0.33    0.49 
 -13  -3  -7    1.32    0.75 
 -13   3  -7    0.10    0.53 
 -13   3  -7   -0.17    0.63 
 -17  -4   7    0.00    0.65 
 -17   4   7    0.44    0.71 
 -17   4   7    0.90    0.58 
 -16  -4   7    0.08    0.62 
 -16   4   7    0.90    0.58 
 -16   4   7    0.69    0.74 
 -15  -4   7    1.43    0.57 
 -15   4   7    1.25    0.54 
 -15   4   7    1.91    0.77 
 -14  -4   7    1.47    0.62 
 -14   4   7    1.50    0.55 
 -14   4   7    2.31    0.71 
 -13  -4   7    0.07    0.53 
 -13   4   7    0.45    0.53 
 -13   4   7   -0.11    0.67 
 -12  -4   7    3.16    0.57 
 -12   4   7    2.54    0.67 
 -12   4   7    3.97    0.65 
 -11  -4   7    1.26    0.51 
  11   4  -7    0.81    0.29 
 -11   4   7    1.21    0.59 
 -11   4   7    1.49    0.56 
 -10  -4   7    0.73    0.45 
 -10   4   7    0.24    0.46 
  10   4  -7    0.09    0.29 
 -10   4   7   -0.38    0.55 
  -9  -4   7    3.87    0.55 
   9   4  -7    4.36    0.42 
  -9   4   7    4.66    0.69 
   8  -4  -7    1.06    0.54 
  -8   4   7    1.01    0.50 
   8   4  -7    1.41    0.33 
  -7  -4   7   -0.33    0.33 
   7  -4  -7    0.75    0.59 
  -7   4   7   -0.01    0.41 
   7   4  -7   -0.35    0.29 
   6  -4  -7    4.12    0.61 
  -6  -4   7    5.26    0.46 
   6   4  -7    5.62    0.48 
  -6   4   7    3.60    0.56 
   5  -4  -7    2.96    0.63 
  -5  -4   7    4.77    0.40 
  -5   4   7    3.07    0.49 
   5   4  -7    3.82    0.44 
  -4  -4   7    0.01    0.21 
   4  -4  -7   -0.45    0.52 
  -4   4   7   -0.01    0.42 
   4   4  -7    0.01    0.32 
  -3  -4   7    1.19    0.20 
   3  -4  -7    1.29    0.49 
   3   4  -7    1.18    0.26 
   3   4  -7    1.24    0.38 
  -3   4   7    1.16    0.42 
   2  -4  -7    2.35    0.59 
  -2   4   7    1.73    0.46 
   2   4  -7    1.26    0.43 
   1  -4  -7    0.42    0.56 
   1   4  -7    0.09    0.36 
  -1   4   7    0.26    0.42 
   0  -4  -7    1.11    0.49 
   0   4   7    0.08    0.39 
   0   4  -7    0.90    0.43 
  -1  -4  -7    4.12    0.62 
  -1   4  -7    5.68    0.62 
   1   4   7    5.45    0.57 
  -2  -4  -7   20.07    1.12 
   2   4   7   20.42    0.91 
  -2   4  -7   17.10    0.94 
   3  -4   7    8.54    0.38 
  -3  -4  -7    8.78    0.83 
  -3   4  -7    8.59    0.36 
  -3   4  -7    9.06    0.75 
  -4  -4  -7    3.06    0.63 
  -4   4  -7    4.14    0.61 
  -4   4  -7    4.09    0.32 
  -5  -4  -7    4.89    0.56 
  -5  -4  -7    4.52    0.70 
  -5   4  -7    4.61    0.69 
  -5   4  -7    5.80    0.44 
  -6  -4  -7    6.96    0.64 
  -6  -4  -7    8.67    0.87 
  -6   4  -7    7.01    0.81 
  -6   4  -7    7.96    0.55 
  -7  -4  -7    0.03    0.61 
  -7  -4  -7   -0.11    0.45 
  -7   4  -7    0.55    0.58 
  -7   4  -7   -0.09    0.31 
  -8  -4  -7   -0.28    0.58 
  -8  -4  -7    0.40    0.44 
  -8   4  -7    0.03    0.57 
  -8   4  -7    0.18    0.34 
  -9  -4  -7    0.26    0.63 
  -9  -4  -7    0.06    0.45 
  -9   4  -7   -0.32    0.35 
  -9   4  -7   -0.51    0.59 
 -10  -4  -7   -0.50    0.52 
 -10   4  -7    0.82    0.63 
 -10   4  -7    0.86    0.44 
 -11  -4  -7    0.06    0.56 
 -11   4  -7    1.56    0.67 
 -11   4  -7    0.55    0.45 
 -12  -4  -7   -0.12    0.65 
 -12   4  -7   -0.44    0.60 
 -12   4  -7    0.67    0.51 
 -13  -4  -7    0.91    0.70 
 -13   4  -7    1.14    0.64 
 -13   4  -7    0.63    0.56 
 -16  -5   7    3.71    0.77 
 -16   5   7    4.22    0.76 
 -16   5   7    4.19    0.94 
 -15  -5   7    4.47    0.76 
 -15   5   7    3.92    0.81 
 -15   5   7    5.25    0.73 
 -14  -5   7   -0.41    0.46 
 -14   5   7   -0.25    0.60 
 -14   5   7   -0.30    0.45 
 -13  -5   7    0.13    0.55 
 -13   5   7   -0.38    0.69 
 -13   5   7    0.31    0.57 
 -12  -5   7    0.44    0.50 
 -12   5   7   -0.12    0.58 
 -12   5   7    0.53    0.55 
 -11  -5   7    2.11    0.55 
 -11   5   7    1.13    0.53 
  10  -5  -7    8.96    0.86 
 -10  -5   7    7.70    0.71 
 -10   5   7    9.87    0.89 
  10   5  -7    8.07    0.50 
  -9  -5   7    9.59    0.69 
   9  -5  -7   14.22    1.09 
   9   5  -7   12.34    0.60 
  -9   5   7   12.89    0.96 
  -8  -5   7    3.23    0.51 
   8  -5  -7    2.48    0.64 
   8   5  -7    2.92    0.38 
  -8   5   7    2.90    0.65 
   7  -5  -7   13.15    0.96 
  -7  -5   7   14.03    0.76 
   7   5  -7   13.93    0.67 
  -7   5   7   14.61    0.91 
   6  -5  -7   12.73    1.02 
  -6  -5   7   10.34    0.64 
   6   5  -7   11.70    0.65 
  -6   5   7   11.11    0.83 
  -5  -5   7    2.88    0.35 
   5  -5  -7    2.62    0.61 
  -5   5   7    2.27    0.51 
   5   5  -7    2.67    0.43 
   4  -5  -7    2.26    0.60 
  -4  -5   7    1.65    0.27 
  -4   5   7    1.29    0.45 
   4   5  -7    1.34    0.41 
   3  -5  -7    5.31    0.69 
  -3  -5   7    5.57    0.33 
  -3   5   7    6.12    0.66 
   3   5  -7    6.12    0.40 
   3   5  -7    5.69    0.56 
   2  -5  -7    9.09    0.87 
  -2   5   7    6.53    0.63 
   2   5  -7    8.83    0.66 
   1  -5  -7    0.97    0.54 
   1   5  -7    1.06    0.46 
  -1   5   7    0.40    0.46 
   0  -5  -7   -0.06    0.61 
   0   5   7    0.52    0.43 
   0   5  -7    1.20    0.45 
  -1  -5  -7    2.72    0.61 
  -1   5  -7    3.74    0.60 
   1   5   7    3.37    0.50 
  -2  -5  -7    3.25    0.66 
   2   5   7    3.51    0.52 
  -2   5  -7    4.33    0.64 
  -3  -5  -7   13.49    0.99 
  -3   5  -7   15.26    1.00 
   3   5   7   15.53    0.83 
  -4  -5  -7   -0.42    0.40 
  -4  -5  -7    0.20    0.55 
  -4   5  -7    0.23    0.55 
  -4   5  -7    0.03    0.21 
  -5  -5  -7    1.79    0.69 
  -5  -5  -7    1.76    0.47 
  -5   5  -7    1.63    0.30 
  -5   5  -7    1.05    0.60 
  -6  -5  -7    1.11    0.45 
  -6  -5  -7    0.84    0.59 
  -6   5  -7    0.92    0.31 
  -6   5  -7    0.69    0.59 
  -7  -5  -7    1.53    0.46 
  -7  -5  -7    0.43    0.58 
  -7   5  -7    1.70    0.61 
  -7   5  -7    1.65    0.36 
  -8  -5  -7    2.00    0.47 
  -8  -5  -7    1.04    0.62 
  -8   5  -7    1.48    0.62 
  -8   5  -7    1.17    0.39 
  -9  -5  -7    1.44    0.62 
  -9   5  -7    0.82    0.41 
  -9   5  -7    0.73    0.66 
 -10  -5  -7    8.19    0.99 
 -10   5  -7    9.16    0.99 
 -10   5  -7    9.18    0.73 
 -11  -5  -7    5.14    0.89 
 -11   5  -7    6.15    0.84 
 -11   5  -7    5.62    0.70 
 -12  -5  -7    0.01    0.61 
 -12   5  -7   -0.69    0.65 
 -15  -6   7    0.18    0.61 
 -15   6   7    1.08    0.65 
 -14  -6   7    1.42    0.61 
 -14   6   7    0.89    0.62 
 -13  -6   7    0.18    0.52 
  13  -6  -7    0.70    0.72 
 -13   6   7    0.40    0.53 
  12  -6  -7    2.86    0.80 
 -12  -6   7    3.05    0.62 
 -12   6   7    2.56    0.65 
  11  -6  -7   -0.26    0.57 
 -11  -6   7    0.00    0.45 
 -11   6   7    0.79    0.58 
  10  -6  -7    0.25    0.66 
 -10  -6   7    0.64    0.42 
 -10   6   7    0.16    0.57 
   9  -6  -7    5.99    0.78 
  -9  -6   7    3.62    0.54 
   9   6  -7    4.24    0.40 
  -9   6   7    3.80    0.71 
  -8  -6   7    2.83    0.48 
   8  -6  -7    1.86    0.71 
   8   6  -7    3.08    0.39 
  -8   6   7    1.92    0.58 
   7  -6  -7   -0.74    0.61 
  -7  -6   7   -0.11    0.34 
  -7   6   7    1.02    0.57 
   7   6  -7   -0.16    0.32 
  -6  -6   7    1.22    0.35 
   6  -6  -7    0.68    0.61 
  -6   6   7    1.17    0.52 
   6   6  -7    1.11    0.38 
   5  -6  -7    1.35    0.61 
  -5  -6   7    2.24    0.33 
  -5   6   7    1.11    0.51 
   5   6  -7    2.07    0.44 
  -4  -6   7    5.73    0.42 
   4  -6  -7    6.24    0.78 
   4   6  -7    6.86    0.60 
  -4   6   7    6.39    0.72 
   3  -6  -7    0.83    0.67 
  -3  -6   7    2.74    0.25 
   3   6  -7    1.92    0.48 
  -3   6   7    1.75    0.56 
   2  -6  -7    2.67    0.66 
   2   6  -7    3.34    0.56 
  -2   6   7    3.03    0.60 
   1  -6  -7    0.85    0.67 
   1   6  -7    0.15    0.46 
  -1   6   7   -0.14    0.47 
   0  -6  -7    1.15    0.67 
   0   6   7    1.39    0.51 
   0   6  -7    1.84    0.53 
  -1  -6  -7    4.29    0.79 
   1   6   7    4.00    0.58 
  -1   6  -7    3.57    0.58 
  -2  -6  -7   -0.09    0.58 
  -2   6  -7    0.13    0.53 
   2   6   7   -0.32    0.43 
  -3  -6  -7    1.42    0.70 
   3   6   7    1.93    0.48 
  -3   6  -7    1.25    0.54 
  -4  -6  -7   17.73    1.12 
  -4   6  -7   15.10    1.02 
   4   6   7   17.41    0.88 
  -5  -6  -7    0.12    0.57 
  -5  -6  -7   -0.29    0.38 
  -5   6  -7    0.53    0.55 
  -6  -6  -7    0.43    0.41 
  -6  -6  -7    0.82    0.64 
  -6   6  -7    0.65    0.63 
  -7  -6  -7   -0.52    0.40 
  -7  -6  -7    1.18    0.68 
  -7   6  -7   -0.63    0.50 
  -8  -6  -7   -0.03    0.59 
  -8   6  -7    0.63    0.57 
  -9  -6  -7    0.51    0.65 
  -9   6  -7   -0.44    0.54 
 -10  -6  -7   -0.53    0.54 
 -10   6  -7   -1.12    0.62 
 -11  -6  -7   -0.24    0.60 
 -11   6  -7    0.06    0.60 
 -12  -6  -7    0.11    0.73 
 -12   6  -7    0.84    0.64 
  15  -7  -7    1.28    0.81 
 -15  -7   7    1.64    0.65 
 -15   7   7    2.48    0.70 
  14  -7  -7    0.31    0.75 
 -14  -7   7    1.30    0.60 
 -14   7   7   -0.41    0.53 
  13  -7  -7   -0.63    0.70 
 -13  -7   7    0.23    0.52 
 -13   7   7   -0.30    0.58 
 -12  -7   7    1.39    0.54 
  12  -7  -7    1.91    0.79 
 -12   7   7   -0.40    0.58 
 -11  -7   7   -0.10    0.46 
  11  -7  -7    0.31    0.71 
 -11   7   7   -0.47    0.50 
  10  -7  -7    5.88    0.84 
 -10   7   7    5.43    0.76 
   9  -7  -7    0.59    0.69 
  -9  -7   7    1.16    0.44 
  -9   7   7    0.50    0.59 
  -8  -7   7    2.55    0.46 
   8  -7  -7    2.34    0.68 
   8   7  -7    3.44    0.40 
  -8   7   7    2.63    0.59 
  -7  -7   7    3.26    0.46 
   7  -7  -7    2.54    0.71 
   7   7  -7    2.85    0.41 
  -7   7   7    1.42    0.56 
  -6  -7   7    8.89    0.62 
   6  -7  -7    9.45    0.98 
  -6   7   7    7.85    0.82 
   6   7  -7    8.25    0.60 
   5  -7  -7    0.39    0.72 
  -5  -7   7    0.28    0.29 
  -5   7   7    1.00    0.51 
   5   7  -7    1.01    0.42 
   4  -7  -7    1.61    0.76 
  -4  -7   7    1.30    0.28 
   4   7  -7    1.82    0.46 
  -4   7   7    1.82    0.56 
   3  -7  -7    0.35    0.64 
  -3  -7   7    0.86    0.22 
  -3   7   7    0.65    0.49 
   3   7  -7    0.40    0.44 
   2  -7  -7    9.97    0.95 
   2   7  -7    8.68    0.73 
  -2   7   7    7.76    0.79 
   1  -7  -7    0.18    0.65 
  -1   7   7    0.17    0.44 
   1   7  -7    0.58    0.49 
   0  -7  -7    2.30    0.78 
   0   7  -7    1.43    0.56 
   0   7   7    1.68    0.53 
  -1  -7  -7   17.34    1.16 
   1   7   7   15.59    0.94 
  -1   7  -7   15.33    0.96 
  -2  -7  -7    0.41    0.73 
   2   7   7   -0.15    0.45 
  -2   7  -7    0.36    0.56 
  -3  -7  -7    3.08    0.76 
   3   7   7    5.04    0.61 
  -3   7  -7    5.27    0.70 
  -4  -7  -7    0.50    0.69 
   4   7   7   -0.39    0.43 
  -4   7  -7    0.35    0.59 
  -5  -7  -7    3.88    0.72 
  -5  -7  -7    5.40    0.57 
  -5   7  -7    4.34    0.74 
  -6  -7  -7   -0.12    0.38 
  -6  -7  -7   -0.76    0.53 
  -6   7  -7    0.12    0.53 
  -7  -7  -7    1.51    0.73 
  -7   7  -7    0.63    0.67 
  -8  -7  -7    0.10    0.62 
  -8   7  -7    0.78    0.66 
  -9  -7  -7    1.09    0.72 
  -9   7  -7    1.31    0.72 
 -10  -7  -7    2.99    0.75 
 -10   7  -7    3.03    0.81 
 -11  -7  -7    1.00    0.75 
 -11   7  -7    0.22    0.72 
 -14  -8   7    2.30    0.68 
  14  -8  -7    3.29    0.89 
 -14   8   7    2.65    0.82 
  13  -8  -7    4.24    0.91 
 -13  -8   7    3.27    0.69 
 -13   8   7    2.29    0.67 
 -12  -8   7    2.78    0.61 
  12  -8  -7    4.21    0.90 
 -12   8   7    3.35    0.73 
  11  -8  -7    3.35    0.85 
 -11   8   7    2.00    0.65 
 -10  -8   7    0.68    0.45 
  10  -8  -7    2.05    0.71 
 -10   8   7    1.66    0.63 
   9  -8  -7   -1.31    0.67 
  -9  -8   7    0.51    0.38 
  -9   8   7   -0.22    0.50 
   8  -8  -7    0.82    0.77 
  -8  -8   7    0.97    0.41 
  -8   8   7    0.79    0.57 
  -7  -8   7    0.70    0.38 
   7  -8  -7   -0.09    0.72 
  -7   8   7    1.26    0.56 
   7   8  -7    0.58    0.36 
   6  -8  -7    0.34    0.64 
  -6  -8   7    0.76    0.34 
   6   8  -7    0.26    0.39 
  -6   8   7    0.21    0.51 
   5  -8  -7    1.03    0.74 
  -5  -8   7    2.09    0.35 
  -5   8   7    1.73    0.63 
   5   8  -7    2.84    0.49 
   4  -8  -7    1.78    0.72 
  -4  -8   7    2.02    0.36 
   4   8  -7    2.27    0.51 
  -4   8   7    1.14    0.54 
   3  -8  -7   -0.79    0.72 
  -3   8   7    0.49    0.54 
   3   8  -7   -0.05    0.44 
   2  -8  -7    1.51    0.78 
   2   8  -7    1.65    0.52 
  -2   8   7    2.51    0.62 
   1  -8  -7    6.04    0.84 
   1   8  -7    5.98    0.71 
  -1   8   7    6.41    0.74 
   0  -8  -7   -0.26    0.71 
   0   8  -7    0.06    0.47 
   0   8   7    0.12    0.50 
  -1  -8  -7    1.50    0.78 
  -1   8  -7    1.51    0.60 
   1   8   7    2.59    0.57 
  -2  -8  -7    9.35    0.98 
  -2   8  -7    9.17    0.85 
   2   8   7   10.69    0.82 
  -3  -8  -7    1.63    0.68 
   3   8   7    0.16    0.45 
  -3   8  -7    0.89    0.53 
  -4  -8  -7    3.05    0.73 
  -4   8  -7    2.95    0.66 
  -5  -8  -7    2.17    0.76 
  -5   8  -7    2.25    0.71 
  -6  -8  -7    1.48    0.67 
  -6   8  -7    2.21    0.72 
  -7  -8  -7    1.36    0.66 
  -7   8  -7    0.88    0.59 
  -8  -8  -7   -0.02    0.69 
  -8   8  -7    0.28    0.70 
  -9  -8  -7   -0.12    0.63 
  -9   8  -7   -0.05    0.62 
 -10  -8  -7   -0.36    0.69 
 -10   8  -7   -0.40    0.68 
 -12  -9   7    0.61    0.45 
  12  -9  -7    0.63    0.78 
 -12   9   7    1.06    0.66 
 -11  -9   7    0.11    0.48 
  11  -9  -7   -0.19    0.73 
 -11   9   7    0.20    0.63 
 -10  -9   7   -0.29    0.42 
  10  -9  -7   -0.08    0.73 
 -10   9   7    0.35    0.65 
  -9  -9   7    0.55    0.43 
   9  -9  -7    1.80    0.73 
  -9   9   7    0.30    0.55 
   8  -9  -7    0.84    0.75 
  -8  -9   7    2.54    0.48 
  -8   9   7    1.53    0.63 
  -7  -9   7    4.44    0.52 
   7  -9  -7    3.19    0.86 
  -7   9   7    1.47    0.61 
   6  -9  -7    5.99    0.97 
   6   9  -7    6.32    0.58 
  -6   9   7    6.87    0.87 
   5  -9  -7    6.80    1.00 
   5   9  -7    7.23    0.66 
  -5   9   7    5.71    0.77 
   4  -9  -7    2.02    0.77 
   4   9  -7    3.98    0.60 
  -4   9   7    3.44    0.70 
   3  -9  -7    1.11    0.70 
  -3   9   7    0.51    0.58 
   3   9  -7    1.13    0.52 
   2  -9  -7    0.95    0.67 
   2   9  -7   -0.36    0.48 
  -2   9   7   -0.01    0.52 
   1  -9  -7    3.67    0.89 
   1   9  -7    3.36    0.63 
  -1   9   7    2.66    0.63 
   0  -9  -7    3.70    0.88 
   0   9  -7    2.42    0.65 
   0   9   7    2.86    0.63 
  -1  -9  -7    0.18    0.65 
  -1   9  -7    0.45    0.57 
   1   9   7    0.44    0.53 
  -2  -9  -7    1.33    0.78 
   2   9   7    1.60    0.52 
  -2   9  -7   -0.01    0.58 
  -3  -9  -7    0.28    0.65 
  -3   9  -7    1.70    0.64 
   3   9   7    1.76    0.54 
  -4  -9  -7    0.04    0.76 
  -4   9  -7    0.87    0.66 
   4   9   7   -0.06    0.45 
  -5  -9  -7   -0.22    0.68 
  -5   9  -7    0.40    0.59 
  -6  -9  -7    0.61    0.73 
  -6   9  -7    1.45    0.70 
  -7  -9  -7    0.40    0.71 
  -7   9  -7    0.20    0.61 
  -8  -9  -7    1.76    0.73 
  -8   9  -7    0.35    0.74 
  -9  -9  -7    2.48    0.80 
  -9   9  -7    2.47    0.86 
  11 -10  -7   -0.10    0.68 
 -11  10   7    0.22    0.63 
  10 -10  -7   -1.19    0.74 
 -10  10   7   -0.94    0.62 
   9 -10  -7   -0.13    0.77 
  -9  10   7    0.31    0.58 
   8 -10  -7    2.74    0.84 
  -8  10   7    2.12    0.72 
   7 -10  -7   -0.61    0.66 
  -7  10   7   -1.13    0.50 
   6 -10  -7    0.13    0.74 
  -6  10   7    0.39    0.66 
   5 -10  -7    0.73    0.70 
   5  10  -7    0.63    0.45 
  -5  10   7    1.51    0.69 
   4 -10  -7    0.82    0.72 
   4  10  -7    0.16    0.47 
  -4  10   7    1.49    0.65 
   3 -10  -7    0.78    0.72 
  -3  10   7    0.48    0.61 
   3  10  -7    0.39    0.49 
   2 -10  -7    0.19    0.81 
   2  10  -7   -0.15    0.47 
  -2  10   7   -0.51    0.55 
   1 -10  -7    0.97    0.80 
  -1  10   7    1.66    0.62 
   1  10  -7    0.88    0.54 
   0 -10  -7    1.80    0.83 
   0  10  -7    1.79    0.61 
   0  10   7    2.10    0.62 
  -1 -10  -7    0.22    0.69 
  -1  10  -7    0.02    0.58 
   1  10   7    0.78    0.55 
  -2 -10  -7   -0.31    0.64 
   2  10   7    0.38    0.50 
  -2  10  -7   -0.08    0.57 
  -3 -10  -7    0.05    0.67 
  -3  10  -7   -0.89    0.58 
   3  10   7    1.22    0.53 
  -4 -10  -7    1.00    0.79 
  -4  10  -7   -0.25    0.65 
  -5 -10  -7   -0.96    0.61 
  -5  10  -7   -0.31    0.62 
  -6 -10  -7    0.38    0.73 
  -6  10  -7   -0.15    0.65 
  -7 -10  -7   -1.09    0.71 
  -7  10  -7    1.38    0.69 
   9 -11  -7   -0.67    0.82 
  -9  11   7    0.54    0.66 
   8 -11  -7    2.97    0.94 
  -8  11   7    3.74    0.79 
   7 -11  -7    2.09    0.92 
  -7  11   7    1.40    0.75 
   6 -11  -7   -0.28    0.77 
  -6  11   7    0.55    0.61 
   5 -11  -7    2.80    0.91 
  -5  11   7    0.12    0.58 
   4 -11  -7    0.97    0.75 
  -4  11   7    2.21    0.72 
   4  11  -7    2.09    0.56 
   3 -11  -7   -0.52    0.78 
   3  11  -7    0.12    0.51 
  -3  11   7   -0.18    0.58 
   2 -11  -7    0.30    0.80 
  -2  11   7    0.20    0.58 
   2  11  -7   -0.19    0.49 
   1 -11  -7    1.18    0.85 
  -1  11   7    0.88    0.60 
   1  11  -7   -0.67    0.50 
   0 -11  -7    0.59    0.80 
   0  11   7    0.08    0.56 
   0  11  -7    1.71    0.64 
  -1 -11  -7   -0.10    0.79 
  -1  11  -7   -0.25    0.58 
   1  11   7   -0.15    0.55 
  -2 -11  -7    0.92    0.71 
  -2  11  -7   -0.69    0.59 
   2  11   7    0.10    0.52 
  -3 -11  -7   -0.54    0.69 
  -3  11  -7    0.52    0.66 
  -4 -11  -7    0.44    0.81 
  -4  11  -7    0.70    0.62 
  -5 -11  -7    3.59    0.86 
  -5  11  -7    2.34    0.72 
   6 -12  -7    0.06    0.86 
  -6  12   7    2.40    0.74 
   5 -12  -7    1.77    0.90 
  -5  12   7    1.06    0.65 
   4 -12  -7    0.38    0.83 
  -4  12   7    1.08    0.72 
   3 -12  -7    0.31    0.85 
  -3  12   7    1.74    0.70 
   3  12  -7    1.62    0.59 
   2 -12  -7    2.05    0.82 
  -2  12   7    2.86    0.76 
   2  12  -7    2.86    0.64 
   1 -12  -7    1.13    0.90 
  -1  12   7    0.69    0.62 
   1  12  -7    0.85    0.61 
   0 -12  -7    0.81    0.77 
   0  12   7    1.41    0.64 
   0  12  -7    1.04    0.65 
  -1 -12  -7    1.22    0.88 
   1  12   7   -0.44    0.58 
  -1  12  -7    0.71    0.65 
  -2 -12  -7    0.20    0.84 
  -2  12  -7   -0.02    0.67 
 -17   0   8   -0.19    0.70 
 -16   0   8    1.18    0.69 
 -15   0   8    5.69    0.61 
 -15   0   8    4.82    0.85 
 -14   0   8    1.82    0.45 
 -14   0   8    3.90    0.70 
 -13   0   8   -0.26    0.49 
 -13   0   8    0.09    0.36 
 -12   0   8    5.52    0.57 
 -12   0   8    5.86    0.77 
 -11   0   8   58.88    2.04 
 -10   0   8    2.85    0.62 
 -10   0   8    4.14    0.52 
  -9   0   8    0.89    0.48 
  -9   0   8    1.63    0.43 
  -8   0   8    3.74    0.52 
  -8   0   8    3.53    0.49 
  -7   0   8   41.17    1.37 
  -7   0   8   44.27    1.46 
  -6   0   8    1.03    0.37 
  -6   0   8    1.23    0.43 
  -5   0   8    0.50    0.35 
   5   0  -8    0.76    0.36 
   4   0  -8   15.95    0.74 
  -4   0   8   15.99    0.78 
   3   0  -8    3.43    0.42 
  -3   0   8    3.34    0.45 
   2   0  -8   40.85    1.24 
   1   0  -8  164.07    4.03 
   1   0  -8  162.76    4.14 
   0   0  -8    0.75    0.40 
   0   0  -8    0.89    0.34 
  -1   0  -8    2.90    0.49 
  -1   0  -8    2.66    0.41 
  -2   0  -8   37.63    1.33 
  -2   0  -8   39.04    1.26 
  -3   0  -8   24.22    1.09 
  -3   0  -8   22.93    0.96 
  -4   0  -8   18.20    1.00 
  -4   0  -8   17.73    0.86 
  -5   0  -8   11.58    0.76 
  -5   0  -8   12.33    0.90 
  -6   0  -8    3.08    0.57 
  -6   0  -8    3.59    0.56 
  -7   0  -8    5.83    0.72 
  -7   0  -8    5.14    0.64 
  -8   0  -8    4.13    0.63 
  -8   0  -8    4.42    0.69 
  -9   0  -8    0.65    0.55 
  -9   0  -8    0.33    0.53 
 -10   0  -8    0.24    0.55 
 -10   0  -8    0.12    0.54 
 -11   0  -8   -0.55    0.56 
 -11   0  -8    0.37    0.54 
 -12   0  -8    0.35    0.53 
 -12   0  -8   -0.47    0.57 
 -13   0  -8    0.19    0.37 
 -13   0  -8    1.40    0.69 
 -17  -1   8    0.69    0.70 
 -17   1   8   -0.80    0.70 
 -16  -1   8   -0.64    0.61 
 -16   1   8    0.37    0.45 
 -16   1   8    0.34    0.68 
 -15  -1   8    0.03    0.53 
 -15   1   8   -0.17    0.38 
 -15   1   8    0.56    0.68 
 -14  -1   8    0.03    0.35 
 -14  -1   8    0.44    0.59 
 -14   1   8    0.08    0.09 
 -14   1   8   -0.02    0.62 
 -13  -1   8    0.16    0.35 
 -13  -1   8    0.26    0.57 
 -13   1   8    0.24    0.40 
 -13   1   8   -0.74    0.49 
 -12  -1   8    0.04    0.34 
 -12  -1   8   -0.42    0.51 
 -12   1   8    0.00    0.40 
 -12   1   8   -0.10    0.60 
 -11  -1   8    0.67    0.55 
 -11  -1   8    1.66    0.40 
 -11   1   8    1.02    0.45 
 -11   1   8    0.56    0.59 
 -10  -1   8    3.84    0.48 
 -10  -1   8    2.92    0.57 
 -10   1   8    3.69    0.61 
 -10   1   8    3.91    0.55 
  -9  -1   8    3.11    0.57 
  -9   1   8    3.27    0.51 
  -9   1   8    1.58    0.51 
  -8  -1   8    0.67    0.40 
  -8  -1   8    0.31    0.33 
  -8   1   8   -0.19    0.35 
  -8   1   8    0.47    0.51 
  -7  -1   8    5.49    0.52 
  -7  -1   8    4.60    0.52 
  -7   1   8    5.17    0.54 
  -7   1   8    4.92    0.63 
  -6  -1   8    6.97    0.56 
  -6  -1   8    7.99    0.61 
   6  -1  -8    6.80    0.64 
  -6   1   8    8.19    0.66 
  -5  -1   8   23.77    0.92 
  -5  -1   8   22.94    0.92 
   5  -1  -8   22.42    0.98 
  -5   1   8   23.45    0.96 
   4  -1  -8   13.85    0.77 
  -4   1   8   15.97    0.79 
   4   1  -8   15.05    0.69 
   3  -1  -8    5.90    0.54 
   3   1  -8    6.31    0.50 
  -3   1   8    6.65    0.60 
   3   1  -8    4.37    0.49 
   2  -1  -8   17.21    0.81 
   2   1  -8   18.59    0.82 
  -2   1   8   16.27    0.81 
   2   1  -8   16.26    0.66 
   1  -1  -8   10.24    0.68 
  -1   1   8    9.91    0.67 
   1   1  -8    9.28    0.53 
   1   1  -8    9.86    0.67 
   0  -1  -8   15.24    0.78 
   0  -1  -8   15.99    0.81 
   0   1  -8   14.64    0.85 
   0   1  -8   15.28    0.64 
  -1  -1  -8    0.84    0.39 
  -1  -1  -8    0.86    0.39 
  -1   1  -8    1.76    0.44 
  -1   1  -8    0.44    0.31 
  -2  -1  -8    1.24    0.44 
  -2  -1  -8    0.77    0.42 
  -2   1  -8    1.10    0.43 
  -2   1  -8    1.37    0.34 
  -3  -1  -8    2.17    0.51 
  -3  -1  -8    2.45    0.49 
  -3   1  -8    1.72    0.49 
  -3   1  -8    2.22    0.40 
  -4  -1  -8    0.81    0.44 
  -4  -1  -8    0.22    0.43 
  -4   1  -8   -0.42    0.44 
  -4   1  -8    0.37    0.35 
  -5  -1  -8    4.66    0.63 
  -5  -1  -8    5.03    0.63 
  -5   1  -8    3.19    0.65 
  -5   1  -8    4.70    0.53 
  -6  -1  -8    1.55    0.53 
  -6  -1  -8    1.64    0.54 
  -6   1  -8    1.81    0.46 
  -6   1  -8    0.91    0.52 
  -7  -1  -8   -0.58    0.49 
  -7  -1  -8   -0.03    0.51 
  -7   1  -8    1.01    0.45 
  -7   1  -8   -0.28    0.56 
  -8  -1  -8   -0.53    0.48 
  -8  -1  -8    1.38    0.54 
  -8   1  -8   -0.13    0.56 
  -8   1  -8    1.24    0.49 
  -9  -1  -8    1.65    0.56 
  -9  -1  -8    1.68    0.57 
  -9   1  -8    1.15    0.58 
  -9   1  -8    0.89    0.49 
 -10  -1  -8    1.26    0.59 
 -10  -1  -8   -0.11    0.18 
 -10   1  -8    0.43    0.51 
 -10   1  -8    0.32    0.58 
 -11  -1  -8    0.92    0.57 
 -11  -1  -8    0.34    0.59 
 -11   1  -8   -0.25    0.50 
 -11   1  -8   -0.99    0.53 
 -12  -1  -8    0.37    0.62 
 -12  -1  -8    0.19    0.53 
 -12   1  -8    0.71    0.57 
 -12   1  -8    1.35    0.64 
 -13  -1  -8    0.44    0.63 
 -13   1  -8   -0.06    0.58 
 -13   1  -8   -0.25    0.62 
 -17  -2   8    0.05    0.69 
 -17   2   8    0.36    0.21 
 -17   2   8    0.23    0.67 
 -16  -2   8    1.47    0.62 
 -16   2   8    1.53    0.75 
 -16   2   8    1.57    0.54 
 -15  -2   8    0.47    0.58 
 -15   2   8    0.21    0.60 
 -15   2   8    0.17    0.46 
 -14  -2   8    0.28    0.56 
 -14   2   8   -0.31    0.63 
 -14   2   8   -0.10    0.44 
 -13  -2   8    5.92    0.53 
 -13  -2   8    5.10    0.72 
 -13   2   8    6.00    0.87 
 -13   2   8    4.75    0.62 
 -12  -2   8   -0.53    0.46 
 -12  -2   8    0.36    0.32 
 -12   2   8   -0.35    0.49 
 -12   2   8   -0.12    0.37 
 -11  -2   8    2.06    0.38 
 -11  -2   8    0.85    0.47 
 -11   2   8    0.96    0.46 
 -11   2   8    1.76    0.60 
 -10  -2   8    2.71    0.41 
 -10  -2   8    2.41    0.56 
 -10   2   8    1.98    0.59 
 -10   2   8    2.54    0.55 
  -9  -2   8    0.75    0.46 
  -9  -2   8    0.93    0.34 
  -9   2   8    0.61    0.40 
  -9   2   8    0.59    0.51 
  -8  -2   8    3.17    0.47 
  -8  -2   8    2.93    0.42 
  -8   2   8    3.32    0.50 
  -8   2   8    2.44    0.58 
   7  -2  -8    3.90    0.62 
  -7   2   8    2.31    0.51 
   6  -2  -8    0.40    0.50 
  -6  -2   8    0.73    0.34 
  -6   2   8    0.09    0.42 
   6   2  -8    0.39    0.37 
  -5  -2   8   57.04    1.60 
   5  -2  -8   56.96    1.78 
  -5   2   8   56.35    1.75 
   5   2  -8   56.49    1.67 
   4  -2  -8    1.68    0.49 
   4   2  -8    1.46    0.40 
  -4   2   8    0.84    0.39 
   3  -2  -8    5.29    0.58 
   3   2  -8    4.96    0.49 
  -3   2   8    5.19    0.60 
   3   2  -8    5.13    0.38 
   2  -2  -8   10.64    0.77 
  -2   2   8   11.59    0.72 
   2   2  -8   10.79    0.68 
   2   2  -8   11.06    0.50 
   1  -2  -8    7.85    0.67 
   1   2  -8    6.98    0.42 
  -1   2   8    6.67    0.59 
   1   2  -8    7.19    0.60 
   0  -2  -8    0.19    0.44 
   0   2   8    0.01    0.36 
   0   2  -8   -0.46    0.37 
   0   2  -8    0.76    0.24 
  -1  -2  -8    0.85    0.45 
  -1  -2  -8    0.65    0.43 
  -1   2  -8    0.97    0.25 
  -1   2  -8    0.06    0.41 
  -2  -2  -8    5.31    0.58 
  -2  -2  -8    5.27    0.62 
  -2   2  -8    5.67    0.41 
  -2   2  -8    5.16    0.60 
  -3  -2  -8    1.46    0.52 
  -3  -2  -8    1.07    0.46 
  -3   2  -8    2.08    0.32 
  -3   2  -8    1.61    0.55 
  -4  -2  -8    7.71    0.67 
  -4  -2  -8    7.96    0.73 
  -4   2  -8    7.38    0.54 
  -4   2  -8    7.64    0.71 
  -5  -2  -8    0.36    0.46 
  -5  -2  -8    0.41    0.45 
  -5   2  -8    0.43    0.56 
  -5   2  -8    0.15    0.32 
  -6  -2  -8   10.59    0.86 
  -6  -2  -8   11.42    0.86 
  -6   2  -8   11.69    0.91 
  -6   2  -8   11.91    0.72 
  -7  -2  -8    1.74    0.54 
  -7  -2  -8    2.88    0.62 
  -7   2  -8    1.77    0.60 
  -7   2  -8    1.97    0.45 
  -8  -2  -8    4.09    0.69 
  -8   2  -8    5.25    0.70 
  -8   2  -8    5.53    0.62 
  -9  -2  -8    0.45    0.51 
  -9  -2  -8    0.09    0.57 
  -9   2  -8    0.24    0.57 
  -9   2  -8   -0.31    0.42 
 -10  -2  -8   -0.62    0.51 
 -10  -2  -8   -1.02    0.53 
 -10   2  -8    0.70    0.61 
 -10   2  -8   -0.37    0.44 
 -11  -2  -8    2.24    0.58 
 -11  -2  -8    1.03    0.66 
 -11   2  -8    0.59    0.63 
 -11   2  -8    2.81    0.60 
 -12  -2  -8   -0.09    0.62 
 -12   2  -8    0.40    0.53 
 -12   2  -8    0.06    0.60 
 -13  -2  -8    0.80    0.71 
 -13   2  -8    0.26    0.67 
 -13   2  -8    0.12    0.55 
 -17  -3   8   -0.03    0.67 
 -17   3   8   -0.24    0.62 
 -17   3   8   -0.33    0.52 
 -16  -3   8    0.74    0.63 
 -16   3   8    0.15    0.70 
 -16   3   8    0.65    0.51 
 -15  -3   8   -0.50    0.58 
 -15   3   8    1.08    0.73 
 -15   3   8    0.22    0.47 
 -14  -3   8    0.46    0.56 
 -14   3   8    0.03    0.63 
 -14   3   8   -0.13    0.48 
 -13  -3   8    0.17    0.55 
 -13   3   8    0.82    0.65 
 -13   3   8    0.71    0.50 
 -12  -3   8    5.11    0.73 
 -12   3   8    3.85    0.72 
 -12   3   8    4.60    0.66 
 -11  -3   8    0.40    0.48 
 -11   3   8    0.53    0.54 
 -11   3   8    0.58    0.44 
 -10  -3   8    1.15    0.50 
  10   3  -8    1.33    0.38 
 -10   3   8    1.12    0.52 
 -10   3   8    0.32    0.64 
  -9  -3   8    5.76    0.63 
  -9   3   8    4.64    0.66 
   9   3  -8    7.20    0.55 
  -9   3   8    6.24    0.69 
   8  -3  -8    0.86    0.53 
  -8   3   8    0.06    0.46 
   8   3  -8    0.65    0.37 
  -7  -3   8    3.93    0.48 
   7  -3  -8    3.50    0.67 
   7   3  -8    4.76    0.49 
  -7   3   8    5.08    0.60 
   6  -3  -8    3.93    0.65 
  -6  -3   8    4.06    0.42 
   6   3  -8    3.60    0.46 
  -6   3   8    3.08    0.51 
   5  -3  -8   30.94    1.28 
  -5  -3   8   32.03    1.01 
  -5   3   8   31.17    1.20 
   5   3  -8   28.66    1.09 
   4  -3  -8    6.45    0.70 
  -4  -3   8    6.65    0.45 
  -4   3   8    6.38    0.67 
   4   3  -8    7.57    0.59 
   3  -3  -8    4.99    0.63 
   3   3  -8    4.73    0.50 
  -3   3   8    4.07    0.53 
   3   3  -8    4.41    0.36 
   2  -3  -8   10.95    0.87 
   2   3  -8   10.95    0.38 
  -2   3   8   10.42    0.73 
   2   3  -8   10.31    0.41 
   2   3  -8   10.67    0.75 
   1  -3  -8   11.44    0.90 
  -1   3   8   11.36    0.74 
   1   3  -8   11.31    0.80 
   0  -3  -8    0.71    0.46 
   0   3   8    1.85    0.49 
   0   3  -8    0.59    0.43 
  -1  -3  -8   -0.60    0.43 
  -1   3  -8   -0.15    0.46 
  -1   3  -8    0.00    0.12 
   1   3   8    0.11    0.39 
   2  -3   8    0.03    0.20 
  -2  -3  -8   -0.40    0.51 
  -2  -3  -8    0.57    0.44 
  -2   3  -8    0.44    0.45 
  -2   3  -8    0.17    0.16 
  -3  -3  -8   14.10    0.78 
  -3  -3  -8   14.65    0.99 
  -3   3  -8   14.57    0.55 
  -3   3  -8   14.31    1.00 
  -4  -3  -8   31.26    1.19 
  -4  -3  -8   30.78    1.32 
  -4   3  -8   30.07    0.95 
  -4   3  -8   30.25    1.28 
  -5  -3  -8   11.11    0.81 
  -5  -3  -8   10.86    0.88 
  -5   3  -8    7.58    0.78 
  -5   3  -8    9.89    0.58 
  -6  -3  -8   14.03    1.05 
  -6   3  -8   12.95    0.70 
  -6   3  -8   14.23    1.07 
  -7  -3  -8    1.75    0.65 
  -7  -3  -8    1.55    0.51 
  -7   3  -8    2.18    0.66 
  -7   3  -8    1.84    0.42 
  -8  -3  -8    5.70    0.64 
  -8  -3  -8    5.70    0.80 
  -8   3  -8    4.71    0.54 
  -8   3  -8    5.10    0.78 
  -9  -3  -8    1.11    0.52 
  -9  -3  -8    2.05    0.67 
  -9   3  -8    1.15    0.64 
  -9   3  -8    2.27    0.49 
 -10  -3  -8    0.88    0.64 
 -10  -3  -8   -0.03    0.50 
 -10   3  -8    0.44    0.43 
 -10   3  -8    0.76    0.63 
 -11  -3  -8    1.20    0.65 
 -11   3  -8    1.02    0.51 
 -11   3  -8    1.28    0.60 
 -12  -3  -8    1.11    0.70 
 -12   3  -8   -0.60    0.48 
 -12   3  -8   -0.53    0.54 
 -13  -3  -8   -0.08    0.70 
 -13   3  -8   -0.42    0.64 
 -13   3  -8   -0.14    0.51 
 -16  -4   8    2.08    0.71 
 -16   4   8    3.06    0.66 
 -16   4   8    2.96    0.81 
 -15  -4   8   -0.25    0.57 
 -15   4   8    1.29    0.80 
 -15   4   8    0.51    0.52 
 -14  -4   8    0.37    0.53 
 -14   4   8    0.04    0.52 
 -14   4   8    0.92    0.71 
 -13  -4   8    3.45    0.67 
 -13   4   8    2.08    0.75 
 -13   4   8    2.25    0.64 
 -12  -4   8    1.48    0.51 
 -12   4   8    1.18    0.50 
 -12   4   8    0.63    0.62 
 -11  -4   8    4.96    0.62 
 -11   4   8    4.23    0.68 
  11   4  -8    5.24    0.46 
 -11   4   8    5.99    0.86 
 -10  -4   8    0.75    0.46 
  10  -4  -8   -0.53    0.56 
 -10   4   8   -0.25    0.50 
  10   4  -8   -0.58    0.31 
   9  -4  -8    3.07    0.73 
  -9   4   8    3.29    0.59 
   9   4  -8    3.61    0.45 
  -8  -4   8    0.69    0.41 
   8  -4  -8    2.32    0.68 
   8   4  -8    1.55    0.38 
  -8   4   8    0.03    0.46 
   7  -4  -8   15.43    1.07 
  -7  -4   8   14.62    0.76 
  -7   4   8   14.69    0.96 
   7   4  -8   13.82    0.72 
  -6  -4   8    5.78    0.47 
   6  -4  -8    6.70    0.78 
  -6   4   8    4.61    0.61 
   6   4  -8    6.01    0.54 
   5  -4  -8    3.76    0.70 
  -5  -4   8    3.72    0.36 
   5   4  -8    3.37    0.48 
  -5   4   8    3.58    0.57 
   4  -4  -8   -0.21    0.49 
  -4  -4   8    0.36    0.23 
   4   4  -8    0.04    0.38 
  -4   4   8    0.27    0.46 
   3  -4  -8    1.98    0.63 
   3   4  -8    1.84    0.22 
   3   4  -8    2.41    0.23 
   3   4  -8    1.87    0.45 
  -3   4   8    2.22    0.55 
   2  -4  -8    0.77    0.58 
  -2   4   8    0.28    0.48 
   2   4  -8    0.34    0.39 
   1  -4  -8    8.36    0.83 
  -1   4   8    8.06    0.67 
   1   4  -8    8.38    0.69 
   0  -4  -8   40.28    1.60 
   0   4  -8   45.96    1.54 
   0   4   8   43.75    1.47 
  -1  -4  -8   54.24    1.84 
  -1   4  -8   55.57    1.83 
   1   4   8   55.06    1.75 
  -2  -4  -8   -0.36    0.59 
  -2   4  -8    1.02    0.48 
   2   4   8    0.73    0.47 
  -3  -4  -8   11.17    0.78 
  -3  -4  -8   10.86    0.93 
  -3   4  -8    7.88    0.75 
  -3   4  -8    9.84    0.38 
  -4  -4  -8   20.15    1.20 
  -4  -4  -8   19.39    0.95 
  -4   4  -8   19.71    1.08 
  -4   4  -8   19.10    0.66 
  -5  -4  -8    9.01    0.87 
  -5   4  -8    8.84    0.90 
  -5   4  -8    8.50    0.50 
  -6  -4  -8    2.31    0.68 
  -6  -4  -8    3.89    0.55 
  -6   4  -8    2.42    0.68 
  -6   4  -8    3.24    0.38 
  -7  -4  -8    0.46    0.62 
  -7  -4  -8   -0.43    0.41 
  -7   4  -8   -0.40    0.30 
  -7   4  -8    0.72    0.61 
  -8  -4  -8    0.00    0.47 
  -8  -4  -8    1.97    0.66 
  -8   4  -8    0.38    0.53 
  -8   4  -8    0.65    0.36 
  -9  -4  -8    1.87    0.53 
  -9  -4  -8    1.20    0.67 
  -9   4  -8    0.37    0.58 
  -9   4  -8    0.65    0.39 
 -10  -4  -8    4.38    0.84 
 -10   4  -8    2.69    0.68 
 -10   4  -8    3.08    0.52 
 -11  -4  -8    0.80    0.69 
 -11   4  -8   -0.75    0.61 
 -11   4  -8   -0.21    0.46 
 -12  -4  -8   -0.03    0.58 
 -12   4  -8   -0.90    0.64 
 -16  -5   8   -0.42    0.57 
 -16   5   8    0.32    0.80 
 -16   5   8    0.18    0.49 
 -15  -5   8   -0.03    0.54 
 -15   5   8    1.06    0.60 
 -15   5   8   -0.86    0.71 
 -14  -5   8    0.43    0.55 
 -14   5   8    0.25    0.64 
 -14   5   8   -0.06    0.48 
 -13  -5   8   -0.11    0.51 
 -13   5   8    0.33    0.50 
  12  -5  -8   -0.01    0.68 
 -12  -5   8    0.56    0.50 
 -12   5   8    0.09    0.57 
 -11  -5   8   -0.22    0.44 
  11  -5  -8    1.03    0.61 
 -11   5   8   -0.55    0.53 
  10  -5  -8    2.24    0.66 
 -10  -5   8    1.48    0.43 
  10   5  -8    1.59    0.36 
 -10   5   8    1.35    0.59 
   9  -5  -8    0.34    0.67 
  -9  -5   8    0.80    0.43 
   9   5  -8    0.43    0.35 
  -9   5   8    0.80    0.53 
   8  -5  -8   -0.15    0.62 
  -8  -5   8    0.36    0.38 
   8   5  -8    0.86    0.37 
  -8   5   8   -0.33    0.47 
   7  -5  -8    0.44    0.65 
  -7  -5   8    0.64    0.35 
  -7   5   8   -0.18    0.44 
   7   5  -8   -0.61    0.34 
   6  -5  -8    0.18    0.62 
  -6  -5   8    0.88    0.32 
   6   5  -8   -0.26    0.36 
  -6   5   8    0.29    0.53 
   5  -5  -8    0.76    0.57 
  -5  -5   8    0.60    0.27 
   5   5  -8    0.16    0.38 
  -5   5   8   -0.21    0.51 
   4  -5  -8    1.95    0.61 
  -4  -5   8    2.03    0.27 
   4   5  -8    1.69    0.44 
  -4   5   8    1.84    0.55 
   3  -5  -8    0.25    0.64 
   3   5  -8    0.52    0.18 
   3   5  -8    0.60    0.44 
  -3   5   8    0.67    0.47 
   2  -5  -8    8.40    0.88 
   2   5  -8    8.38    0.71 
  -2   5   8    8.11    0.76 
   1  -5  -8    1.68    0.63 
   1   5  -8    2.41    0.55 
  -1   5   8    2.74    0.51 
   0  -5  -8   11.38    0.94 
   0   5  -8   11.35    0.81 
   0   5   8   11.49    0.77 
  -1  -5  -8    7.70    0.87 
  -1   5  -8    6.04    0.68 
   1   5   8    6.93    0.66 
  -2  -5  -8    2.28    0.72 
   2   5   8    2.71    0.52 
  -2   5  -8    2.07    0.58 
  -3  -5  -8   -0.62    0.54 
   3   5   8    0.84    0.47 
  -3   5  -8    1.28    0.54 
  -4  -5  -8    1.15    0.29 
  -4  -5  -8    2.18    0.74 
  -4   5  -8    0.66    0.53 
  -4   5  -8    1.13    0.22 
  -5  -5  -8   -0.16    0.56 
  -5  -5  -8   -0.27    0.44 
  -5   5  -8    0.05    0.23 
  -5   5  -8   -0.30    0.50 
  -6  -5  -8   -0.40    0.42 
  -6  -5  -8    0.93    0.67 
  -6   5  -8   -0.01    0.61 
  -6   5  -8    0.02    0.27 
  -7  -5  -8    0.07    0.43 
  -7  -5  -8   -0.08    0.56 
  -7   5  -8    0.55    0.51 
  -7   5  -8    0.63    0.57 
  -8  -5  -8    1.81    0.71 
  -8  -5  -8    0.83    0.49 
  -8   5  -8    0.73    0.58 
  -9  -5  -8    0.06    0.65 
  -9   5  -8    0.44    0.66 
 -10  -5  -8   -0.82    0.60 
 -10   5  -8   -0.06    0.58 
 -11  -5  -8    0.36    0.63 
 -11   5  -8    0.03    0.67 
 -12  -5  -8    0.85    0.75 
 -12   5  -8   -0.32    0.62 
  15  -6  -8    2.13    0.84 
 -15  -6   8    2.69    0.68 
 -15   6   8    3.56    0.76 
  14  -6  -8    1.08    0.67 
 -14  -6   8   -0.61    0.49 
 -14   6   8    0.10    0.53 
 -13  -6   8    2.84    0.64 
  13  -6  -8    2.60    0.74 
 -13   6   8    4.91    0.75 
  12  -6  -8   -0.17    0.62 
 -12  -6   8    0.27    0.49 
 -12   6   8    0.44    0.60 
  11  -6  -8   -0.27    0.60 
 -11  -6   8    0.40    0.45 
 -11   6   8   -0.41    0.48 
  10  -6  -8    0.73    0.68 
 -10  -6   8    0.02    0.41 
 -10   6   8    0.27    0.51 
  -9  -6   8   10.01    0.74 
   9  -6  -8   11.84    1.07 
  -9   6   8   10.20    0.88 
   9   6  -8   10.83    0.63 
  -8  -6   8    5.06    0.56 
   8  -6  -8    4.62    0.76 
  -8   6   8    3.80    0.67 
   8   6  -8    4.80    0.48 
  -7  -6   8    3.01    0.43 
   7  -6  -8    2.34    0.75 
   7   6  -8    2.76    0.45 
  -7   6   8    2.75    0.61 
  -6  -6   8    0.29    0.31 
   6  -6  -8    1.95    0.66 
  -6   6   8    1.87    0.60 
   6   6  -8    0.37    0.38 
   5  -6  -8   21.55    1.32 
  -5  -6   8   21.21    0.77 
  -5   6   8   20.06    1.09 
   5   6  -8   20.26    0.96 
   4  -6  -8    1.05    0.64 
  -4  -6   8    1.59    0.25 
   4   6  -8    1.31    0.45 
  -4   6   8    1.60    0.55 
   3  -6  -8    2.43    0.74 
   3   6  -8    2.18    0.52 
  -3   6   8    1.73    0.59 
   2  -6  -8   -0.77    0.59 
  -2   6   8   -0.34    0.49 
   2   6  -8   -0.52    0.45 
   1  -6  -8    0.24    0.61 
   1   6  -8   -0.14    0.51 
  -1   6   8    0.57    0.54 
   0  -6  -8   28.92    1.49 
   0   6  -8   28.62    1.24 
   0   6   8   32.38    1.29 
  -1  -6  -8   56.85    2.09 
   1   6   8   55.70    1.85 
  -1   6  -8   58.21    1.95 
  -2  -6  -8    9.92    0.98 
  -2   6  -8   10.78    0.90 
   2   6   8    9.47    0.76 
  -3  -6  -8    0.04    0.68 
  -3   6  -8    0.44    0.58 
   3   6   8    0.50    0.47 
  -4  -6  -8    7.28    0.66 
  -4  -6  -8    7.30    0.90 
  -4   6  -8    6.58    0.83 
  -5  -6  -8   -0.08    0.43 
  -5  -6  -8    0.72    0.66 
  -5   6  -8   -0.78    0.47 
  -6  -6  -8    0.22    0.43 
  -6  -6  -8   -0.23    0.63 
  -6   6  -8   -0.03    0.53 
  -7  -6  -8   -0.97    0.39 
  -7  -6  -8    0.12    0.66 
  -7   6  -8    0.89    0.58 
  -8  -6  -8    0.69    0.72 
  -8   6  -8    0.75    0.67 
  -9  -6  -8    0.36    0.70 
  -9   6  -8    1.40    0.65 
 -10  -6  -8    1.13    0.74 
 -10   6  -8    2.24    0.69 
 -11  -6  -8   -1.31    0.65 
 -11   6  -8   -0.31    0.63 
 -14  -7   8    0.99    0.57 
  14  -7  -8    0.47    0.77 
 -14   7   8   -0.73    0.59 
  13  -7  -8    0.31    0.77 
 -13  -7   8    0.34    0.50 
 -13   7   8   -0.24    0.53 
  12  -7  -8    0.29    0.67 
 -12  -7   8    0.18    0.49 
 -12   7   8    0.86    0.65 
  11  -7  -8    0.58    0.72 
 -11  -7   8   -0.01    0.34 
 -11   7   8    0.95    0.57 
  10  -7  -8    1.49    0.74 
 -10  -7   8    0.94    0.46 
 -10   7   8   -0.22    0.58 
  -9  -7   8    0.92    0.43 
   9  -7  -8    0.19    0.63 
  -9   7   8    1.19    0.64 
  -8  -7   8   -0.17    0.35 
   8  -7  -8    0.80    0.64 
   8   7  -8   -0.28    0.33 
  -8   7   8    0.58    0.58 
  -7  -7   8   16.42    0.79 
   7  -7  -8   15.67    1.26 
   7   7  -8   13.85    0.78 
  -7   7   8   14.49    1.02 
  -6  -7   8   11.20    0.65 
   6  -7  -8   13.57    1.14 
  -6   7   8    9.20    0.90 
   6   7  -8   12.30    0.79 
  -5  -7   8    5.72    0.43 
   5  -7  -8    4.00    0.85 
   5   7  -8    4.38    0.57 
  -5   7   8    4.75    0.73 
   4  -7  -8   23.74    1.33 
  -4   7   8   23.00    1.17 
   4   7  -8   21.58    1.06 
   3  -7  -8   15.34    1.17 
  -3   7   8   16.15    0.99 
   3   7  -8   15.10    0.91 
   2  -7  -8    5.67    0.87 
   2   7  -8    5.75    0.69 
  -2   7   8    5.14    0.71 
   1  -7  -8    0.35    0.69 
   1   7  -8    0.06    0.51 
  -1   7   8   -0.55    0.50 
   0  -7  -8    2.29    0.75 
   0   7  -8    2.21    0.61 
   0   7   8    2.40    0.60 
  -1  -7  -8   -0.35    0.61 
  -1   7  -8    0.13    0.56 
   1   7   8    0.74    0.51 
  -2  -7  -8    1.11    0.69 
  -2   7  -8    1.82    0.56 
   2   7   8    1.75    0.53 
  -3  -7  -8    1.59    0.72 
   3   7   8   -0.09    0.49 
  -3   7  -8    0.74    0.62 
  -4  -7  -8   -0.28    0.58 
   4   7   8    0.88    0.47 
  -4   7  -8    0.98    0.62 
  -5  -7  -8    1.39    0.64 
  -5  -7  -8    1.78    0.50 
  -5   7  -8    0.78    0.60 
  -6  -7  -8    1.37    0.66 
  -6  -7  -8    1.19    0.46 
  -6   7  -8    1.66    0.64 
  -7  -7  -8    0.61    0.65 
  -7   7  -8    1.88    0.69 
  -8  -7  -8    2.28    0.73 
  -8   7  -8    0.75    0.67 
  -9  -7  -8    1.04    0.77 
  -9   7  -8    2.52    0.77 
 -10  -7  -8   -0.03    0.73 
 -10   7  -8    0.43    0.65 
  13  -8  -8    0.48    0.68 
 -13  -8   8    0.74    0.58 
 -13   8   8    0.65    0.63 
  12  -8  -8   -0.10    0.77 
 -12   8   8    1.22    0.69 
 -11  -8   8    3.92    0.62 
  11  -8  -8    6.20    0.88 
 -11   8   8    4.64    0.82 
 -10  -8   8    1.92    0.51 
  10  -8  -8    2.51    0.82 
 -10   8   8    1.70    0.73 
  -9  -8   8   -0.01    0.39 
   9  -8  -8    0.29    0.66 
  -9   8   8   -0.12    0.59 
   8  -8  -8    0.26    0.67 
  -8  -8   8    0.18    0.37 
  -8   8   8    0.34    0.57 
  -7  -8   8    4.25    0.48 
   7  -8  -8    3.66    0.81 
  -7   8   8    3.07    0.74 
   7   8  -8    4.52    0.51 
   6  -8  -8   -0.94    0.71 
   6   8  -8   -0.33    0.39 
  -6   8   8   -0.34    0.57 
   5  -8  -8   10.68    1.11 
   5   8  -8   10.11    0.80 
  -5   8   8   10.44    0.92 
   4  -8  -8   -1.09    0.68 
   4   8  -8   -0.03    0.47 
  -4   8   8   -0.54    0.45 
   3  -8  -8    0.83    0.72 
   3   8  -8    2.00    0.54 
  -3   8   8    1.46    0.56 
   2  -8  -8    3.95    0.87 
   2   8  -8    3.38    0.62 
  -2   8   8    3.74    0.66 
   1  -8  -8    2.70    0.84 
   1   8  -8    2.12    0.61 
  -1   8   8    0.82    0.56 
   0  -8  -8    0.68    0.74 
   0   8   8   -0.06    0.51 
   0   8  -8    0.10    0.53 
  -1  -8  -8   -0.31    0.61 
  -1   8  -8    0.40    0.57 
   1   8   8   -0.40    0.47 
  -2  -8  -8    1.55    0.70 
  -2   8  -8    1.72    0.66 
   2   8   8    2.92    0.60 
  -3  -8  -8    1.63    0.67 
  -3   8  -8    1.11    0.58 
   3   8   8    0.82    0.52 
  -4  -8  -8   -0.23    0.72 
   4   8   8    0.73    0.51 
  -4   8  -8   -0.10    0.62 
  -5  -8  -8    0.54    0.63 
  -5  -8  -8    0.81    0.47 
  -5   8  -8    0.56    0.56 
  -6  -8  -8    1.29    0.65 
  -6   8  -8    1.84    0.67 
  -7  -8  -8    0.45    0.63 
  -7   8  -8   -0.13    0.67 
  -8  -8  -8    0.28    0.76 
  -8   8  -8    0.73    0.63 
  -9  -8  -8   -0.93    0.70 
  -9   8  -8    1.01    0.78 
  12  -9  -8   -0.38    0.78 
 -12  -9   8    1.05    0.53 
 -12   9   8   -0.07    0.66 
  11  -9  -8   -0.56    0.77 
 -11  -9   8    0.17    0.45 
 -11   9   8   -0.09    0.61 
  10  -9  -8   -0.38    0.74 
 -10   9   8    0.96    0.70 
   9  -9  -8    0.71    0.70 
  -9   9   8   -0.95    0.51 
   8  -9  -8    0.14    0.76 
  -8   9   8    0.24    0.65 
   7  -9  -8    0.48    0.68 
  -7   9   8    0.56    0.58 
   6  -9  -8    1.19    0.81 
   6   9  -8    0.08    0.41 
  -6   9   8    1.18    0.65 
   5  -9  -8    1.44    0.74 
   5   9  -8    1.27    0.49 
  -5   9   8    1.14    0.63 
   4  -9  -8    3.62    0.84 
   4   9  -8    3.41    0.58 
  -4   9   8    2.89    0.64 
   3  -9  -8    2.85    0.88 
   3   9  -8    3.78    0.62 
  -3   9   8    3.08    0.70 
   2  -9  -8    1.64    0.85 
   2   9  -8    1.56    0.58 
  -2   9   8    1.55    0.62 
   1  -9  -8   -0.16    0.73 
   1   9  -8    0.47    0.54 
  -1   9   8   -0.80    0.50 
   0  -9  -8   -0.25    0.67 
   0   9   8    0.63    0.54 
   0   9  -8    0.43    0.55 
  -1  -9  -8    1.32    0.78 
  -1   9  -8    1.00    0.56 
   1   9   8    0.64    0.53 
  -2  -9  -8    4.10    0.89 
   2   9   8    3.21    0.64 
  -2   9  -8    2.99    0.72 
  -3  -9  -8    3.33    0.80 
  -3   9  -8    1.32    0.63 
   3   9   8    2.86    0.59 
  -4  -9  -8    0.66    0.67 
   4   9   8    1.44    0.53 
  -4   9  -8    0.30    0.63 
  -5  -9  -8    0.69    0.75 
  -5   9  -8    0.24    0.59 
  -6  -9  -8    0.36    0.76 
  -6   9  -8    0.20    0.68 
  -7  -9  -8    0.11    0.75 
  -7   9  -8    0.12    0.60 
  -8  -9  -8   -0.74    0.70 
  -8   9  -8    0.43    0.64 
  10 -10  -8    0.89    0.85 
 -10  10   8    1.57    0.70 
   9 -10  -8   -1.34    0.76 
  -9  10   8    0.46    0.70 
   8 -10  -8   -0.84    0.68 
  -8  10   8   -0.05    0.59 
   7 -10  -8    2.14    0.90 
  -7  10   8    3.69    0.76 
   6 -10  -8   -1.69    0.63 
  -6  10   8    0.27    0.58 
   5 -10  -8    3.21    0.84 
   5  10  -8    1.08    0.50 
  -5  10   8    0.47    0.63 
   4 -10  -8    0.31    0.82 
  -4  10   8    0.53    0.63 
   4  10  -8   -0.14    0.48 
   3 -10  -8    0.95    0.87 
   3  10  -8    0.01    0.51 
  -3  10   8    1.08    0.66 
   2 -10  -8    7.59    1.09 
  -2  10   8    6.95    0.86 
   2  10  -8    7.87    0.80 
   1 -10  -8    7.49    0.99 
  -1  10   8    9.07    0.88 
   1  10  -8    7.53    0.84 
   0 -10  -8    1.61    0.84 
   0  10  -8    1.54    0.59 
   0  10   8    0.20    0.56 
  -1 -10  -8    0.92    0.82 
   1  10   8    1.13    0.58 
  -1  10  -8    0.70    0.54 
  -2 -10  -8    3.42    0.85 
   2  10   8    4.53    0.68 
  -2  10  -8    4.19    0.79 
  -3 -10  -8    1.96    0.85 
   3  10   8    1.86    0.57 
  -3  10  -8    1.06    0.69 
  -4 -10  -8    0.21    0.68 
  -4  10  -8    1.72    0.70 
  -5 -10  -8    1.55    0.77 
  -5  10  -8    0.27    0.69 
  -6 -10  -8    3.35    0.92 
  -6  10  -8    1.00    0.77 
   8 -11  -8    0.18    0.87 
  -8  11   8    0.97    0.75 
   7 -11  -8    1.74    0.91 
  -7  11   8    2.00    0.78 
   6 -11  -8   -0.35    0.86 
  -6  11   8    0.07    0.61 
   5 -11  -8   -0.82    0.69 
  -5  11   8    0.28    0.59 
   4 -11  -8    0.52    0.79 
  -4  11   8   -0.83    0.61 
   4  11  -8    0.54    0.50 
   3 -11  -8    0.19    0.81 
  -3  11   8    0.42    0.64 
   3  11  -8   -0.35    0.49 
   2 -11  -8    0.33    0.74 
  -2  11   8    1.59    0.65 
   2  11  -8    0.37    0.58 
   1 -11  -8    0.62    0.86 
   1  11  -8    0.79    0.59 
  -1  11   8   -0.71    0.55 
   0 -11  -8   -2.08    0.74 
   0  11  -8    0.12    0.57 
   0  11   8    0.12    0.58 
  -1 -11  -8   -0.07    0.83 
  -1  11  -8   -0.04    0.60 
   1  11   8    0.38    0.55 
  -2 -11  -8    0.66    0.85 
  -2  11  -8   -1.24    0.60 
   2  11   8   -0.15    0.56 
  -3 -11  -8    0.93    0.89 
  -3  11  -8    1.90    0.68 
  -4 -11  -8   -0.37    0.84 
  -4  11  -8    1.50    0.76 
   4 -12  -8    0.67    0.92 
   3 -12  -8   -0.41    0.84 
  -3  12   8    0.69    0.70 
   3  12  -8    0.81    0.59 
   2 -12  -8    0.10    0.90 
  -2  12   8    0.61    0.65 
   2  12  -8    0.95    0.64 
   1 -12  -8    3.25    0.99 
  -1  12   8    1.70    0.69 
   1  12  -8    1.54    0.68 
 -17   0   9   -1.11    0.70 
 -16   0   9   -0.56    0.56 
 -16   0   9   -0.10    0.42 
 -15   0   9   -0.75    0.61 
 -15   0   9    0.25    0.42 
 -14   0   9    0.11    0.38 
 -14   0   9   -0.11    0.61 
 -13   0   9    0.09    0.38 
 -13   0   9    0.26    0.53 
 -12   0   9    0.17    0.17 
 -12   0   9    0.11    0.56 
 -11   0   9   -0.42    0.38 
 -11   0   9    0.17    0.49 
 -10   0   9    1.01    0.50 
 -10   0   9    0.10    0.39 
  -9   0   9   -0.14    0.39 
  -9   0   9    0.03    0.48 
  -8   0   9    0.23    0.39 
  -8   0   9    0.30    0.48 
  -7   0   9   -0.12    0.35 
  -7   0   9   -0.19    0.44 
  -6   0   9   -0.17    0.40 
   6   0  -9   -0.21    0.40 
  -5   0   9   -0.45    0.39 
   5   0  -9    0.36    0.39 
   4   0  -9    0.25    0.36 
  -4   0   9   -0.21    0.40 
  -3   0   9    0.28    0.38 
   3   0  -9    0.21    0.37 
   2   0  -9   -0.08    0.43 
   2   0  -9    0.09    0.34 
   1   0  -9   -0.90    0.37 
   1   0  -9    0.47    0.39 
   0   0  -9    0.79    0.37 
   0   0  -9   -0.03    0.40 
  -1   0  -9    0.40    0.41 
  -1   0  -9   -0.36    0.37 
  -2   0  -9   -0.89    0.48 
  -2   0  -9   -0.95    0.37 
  -3   0  -9   -0.19    0.43 
  -3   0  -9    0.52    0.42 
  -4   0  -9    0.37    0.49 
  -4   0  -9   -0.07    0.43 
  -5   0  -9    0.51    0.49 
  -5   0  -9   -0.27    0.44 
  -6   0  -9    0.44    0.48 
  -6   0  -9    0.37    0.49 
  -7   0  -9    0.13    0.48 
  -7   0  -9   -0.36    0.46 
  -8   0  -9    0.29    0.56 
  -8   0  -9   -0.46    0.45 
  -9   0  -9    0.51    0.54 
  -9   0  -9   -0.68    0.54 
 -10   0  -9    0.18    0.52 
 -10   0  -9   -0.29    0.57 
 -11   0  -9   -0.07    0.59 
 -11   0  -9   -0.32    0.54 
 -12   0  -9   -0.51    0.58 
 -12   0  -9   -0.13    0.60 
 -17  -1   9    0.24    0.66 
 -17   1   9    1.02    0.77 
 -17   1   9    0.24    0.65 
 -16  -1   9   -0.61    0.60 
 -16   1   9   -0.12    0.40 
 -16   1   9    1.30    0.75 
 -15  -1   9   -0.95    0.51 
 -15  -1   9    1.15    0.63 
 -15   1   9    0.00    0.56 
 -15   1   9    0.06    0.17 
 -14  -1   9    0.86    0.40 
 -14  -1   9    0.01    0.58 
 -14   1   9    0.71    0.66 
 -14   1   9    1.65    0.47 
 -13  -1   9    2.08    0.43 
 -13  -1   9    1.38    0.55 
 -13   1   9    2.33    0.51 
 -13   1   9    1.37    0.65 
 -12  -1   9    3.06    0.61 
 -12  -1   9    3.15    0.50 
 -12   1   9    3.02    0.71 
 -12   1   9    3.23    0.54 
 -11  -1   9    1.19    0.51 
 -11  -1   9    0.99    0.40 
 -11   1   9    0.66    0.45 
 -11   1   9    0.24    0.57 
 -10  -1   9    8.64    0.79 
 -10   1   9    8.50    0.83 
 -10   1   9    8.92    0.75 
  -9  -1   9   23.11    0.97 
  -9  -1   9   20.99    1.06 
  -9   1   9   22.22    1.05 
  -9   1   9   22.74    1.19 
  -8  -1   9   11.28    0.74 
  -8  -1   9   12.49    0.82 
  -8   1   9   11.47    0.89 
  -8   1   9   11.13    0.74 
  -7  -1   9   21.36    0.96 
  -7  -1   9   20.97    0.94 
   7  -1  -9   19.27    1.02 
  -7   1   9   19.58    0.94 
  -6  -1   9    3.03    0.46 
   6  -1  -9    4.31    0.57 
  -6   1   9    3.80    0.54 
   5  -1  -9    9.82    0.75 
  -5  -1   9   10.69    0.69 
  -5   1   9   10.61    0.73 
   5   1  -9   10.06    0.68 
   4  -1  -9   -0.17    0.42 
   4   1  -9    0.88    0.40 
  -4   1   9   -0.12    0.39 
   4   1  -9    0.88    0.34 
   3  -1  -9   12.18    0.79 
   3   1  -9   11.44    0.62 
  -3   1   9   11.35    0.75 
   3   1  -9   10.88    0.74 
   2  -1  -9    5.51    0.57 
   2   1  -9    4.97    0.44 
   2   1  -9    5.22    0.55 
  -2   1   9    3.91    0.54 
   1  -1  -9    1.44    0.47 
   1  -1  -9    0.90    0.43 
   1   1  -9    1.11    0.35 
   1   1  -9    0.45    0.40 
   0  -1  -9    0.31    0.43 
   0  -1  -9    0.13    0.45 
   0   1  -9    0.01    0.32 
   0   1  -9    0.44    0.43 
  -1  -1  -9    2.73    0.52 
  -1  -1  -9    2.19    0.55 
  -1   1  -9    3.55    0.42 
  -1   1  -9    3.13    0.58 
  -2  -1  -9    0.54    0.48 
  -2  -1  -9    1.51    0.47 
  -2   1  -9    0.93    0.48 
  -2   1  -9    1.51    0.38 
  -3  -1  -9    0.08    0.45 
  -3  -1  -9    0.35    0.50 
  -3   1  -9    0.23    0.49 
  -3   1  -9    0.11    0.33 
  -4  -1  -9   -0.26    0.49 
  -4  -1  -9   -0.04    0.46 
  -4   1  -9    0.37    0.53 
  -4   1  -9   -0.39    0.37 
  -5  -1  -9   12.77    0.89 
  -5  -1  -9   13.35    0.91 
  -5   1  -9   16.78    1.07 
  -5   1  -9   15.33    0.81 
  -6  -1  -9    6.31    0.70 
  -6  -1  -9    7.47    0.72 
  -6   1  -9    7.73    0.66 
  -6   1  -9    6.56    0.80 
  -7  -1  -9    0.71    0.53 
  -7  -1  -9    0.04    0.53 
  -7   1  -9    0.54    0.45 
  -7   1  -9    0.11    0.55 
  -8  -1  -9    6.74    0.77 
  -8  -1  -9    5.85    0.74 
  -8   1  -9    6.51    0.76 
  -8   1  -9    6.38    0.70 
  -9  -1  -9    2.78    0.65 
  -9  -1  -9    3.75    0.69 
  -9   1  -9    2.80    0.69 
  -9   1  -9    2.28    0.59 
 -10  -1  -9   -1.37    0.51 
 -10  -1  -9    0.01    0.55 
 -10   1  -9    0.07    0.55 
 -10   1  -9    0.48    0.50 
 -11  -1  -9   -0.08    0.14 
 -11  -1  -9    0.43    0.59 
 -11   1  -9    1.27    0.66 
 -11   1  -9    0.49    0.57 
 -12  -1  -9    0.55    0.62 
 -12  -1  -9    1.14    0.64 
 -12   1  -9   -0.01    0.55 
 -12   1  -9    0.47    0.62 
 -17  -2   9    1.00    0.70 
 -17   2   9    0.01    0.23 
 -17   2   9    0.33    0.78 
 -16  -2   9    1.92    0.69 
 -16   2   9    1.13    0.68 
 -16   2   9    0.71    0.50 
 -15  -2   9    1.37    0.66 
 -15   2   9    2.89    0.58 
 -15   2   9    2.90    0.73 
 -14  -2   9    4.25    0.75 
 -14   2   9    3.12    0.58 
 -14   2   9    3.01    0.72 
 -13  -2   9    1.10    0.58 
 -13  -2   9    1.96    0.42 
 -13   2   9    2.48    0.56 
 -13   2   9    3.21    0.73 
 -12  -2   9    4.37    0.51 
 -12  -2   9    3.90    0.67 
 -12   2   9    3.41    0.75 
 -12   2   9    6.22    0.69 
 -11  -2   9    3.54    0.57 
 -11  -2   9    3.69    0.48 
 -11   2   9    3.39    0.65 
 -11   2   9    2.89    0.56 
 -10  -2   9    2.95    0.57 
 -10  -2   9    2.40    0.44 
 -10   2   9    2.33    0.71 
 -10   2   9    2.47    0.53 
  -9  -2   9    3.60    0.56 
  -9  -2   9    2.75    0.46 
  -9   2   9    2.87    0.58 
  -9   2   9    4.03    0.71 
  -8  -2   9    4.88    0.50 
  -8  -2   9    6.06    0.61 
   8  -2  -9    8.13    0.79 
  -8   2   9    7.06    0.70 
   7  -2  -9    1.73    0.59 
  -7  -2   9    1.77    0.44 
  -7   2   9    2.30    0.51 
   7   2  -9    2.05    0.45 
  -6  -2   9    1.03    0.40 
   6  -2  -9    1.30    0.55 
   6   2  -9    1.17    0.45 
  -6   2   9    1.46    0.49 
   5  -2  -9   27.85    1.17 
   5   2  -9   27.34    1.11 
  -5   2   9   25.63    1.11 
   4  -2  -9   21.28    1.03 
   4   2  -9   20.68    0.79 
  -4   2   9   18.81    0.95 
   4   2  -9   20.95    0.99 
   3  -2  -9   28.43    1.14 
  -3   2   9   24.78    1.08 
   3   2  -9   24.59    0.86 
   3   2  -9   27.00    1.10 
   2  -2  -9   32.89    1.26 
   2   2  -9   30.75    0.98 
   2   2  -9   33.20    1.23 
  -2   2   9   33.54    1.28 
   1  -2  -9   16.08    0.94 
   1   2  -9   16.09    0.95 
  -1   2   9   17.11    0.94 
   1   2  -9   17.21    0.64 
   0  -2  -9    0.63    0.49 
   0   2  -9    0.47    0.26 
   0   2  -9    0.12    0.49 
  -1  -2  -9    7.00    0.67 
  -1  -2  -9    6.02    0.66 
  -1   2  -9    6.63    0.47 
  -1   2  -9    7.13    0.69 
  -2  -2  -9    0.36    0.50 
  -2  -2  -9    0.51    0.43 
  -2   2  -9    0.62    0.28 
  -2   2  -9   -0.21    0.46 
  -3  -2  -9    0.67    0.44 
  -3  -2  -9    0.54    0.53 
  -3   2  -9    0.69    0.30 
  -3   2  -9    0.90    0.57 
  -4  -2  -9   -0.79    0.45 
  -4  -2  -9   -0.20    0.47 
  -4   2  -9    0.08    0.58 
  -4   2  -9    0.05    0.32 
  -5  -2  -9    2.69    0.58 
  -5  -2  -9    1.84    0.59 
  -5   2  -9    2.53    0.68 
  -5   2  -9    2.05    0.42 
  -6  -2  -9   -0.07    0.45 
  -6  -2  -9    0.16    0.50 
  -6   2  -9    0.47    0.60 
  -6   2  -9    0.65    0.40 
  -7  -2  -9    0.56    0.52 
  -7  -2  -9   -0.16    0.52 
  -7   2  -9    0.06    0.39 
  -7   2  -9   -0.10    0.60 
  -8  -2  -9   -0.29    0.51 
  -8  -2  -9    0.37    0.55 
  -8   2  -9   -0.32    0.60 
  -8   2  -9   -0.31    0.41 
  -9  -2  -9    0.61    0.58 
  -9   2  -9   -0.66    0.49 
  -9   2  -9    1.28    0.51 
 -10  -2  -9    0.14    0.56 
 -10  -2  -9    0.41    0.59 
 -10   2  -9    0.22    0.48 
 -10   2  -9   -0.40    0.59 
 -11  -2  -9    1.26    0.60 
 -11  -2  -9   -0.02    0.57 
 -11   2  -9    0.48    0.63 
 -11   2  -9   -0.13    0.47 
 -12  -2  -9    0.37    0.67 
 -12   2  -9    0.60    0.55 
 -12   2  -9   -0.12    0.64 
 -17   3   9   -0.35    0.51 
 -17   3   9    0.23    0.65 
 -16  -3   9    2.03    0.65 
 -16   3   9    0.93    0.70 
 -16   3   9    1.57    0.56 
 -15  -3   9    0.94    0.60 
 -15   3   9    2.34    0.84 
 -15   3   9    3.33    0.63 
 -14  -3   9    0.43    0.56 
 -14   3   9    0.67    0.52 
 -14   3   9   -1.09    0.63 
 -13  -3   9    1.04    0.53 
 -13   3   9    0.80    0.51 
 -13   3   9   -0.21    0.64 
 -12  -3   9    1.44    0.53 
  12   3  -9    1.09    0.39 
 -12   3   9    0.08    0.59 
 -12   3   9    0.45    0.44 
 -11  -3   9    1.59    0.56 
 -11   3   9    3.64    0.77 
 -11   3   9    3.41    0.58 
  11   3  -9    3.14    0.46 
 -10  -3   9   11.19    0.84 
 -10   3   9   11.33    0.89 
  10   3  -9   10.34    0.73 
   9  -3  -9    0.06    0.52 
  -9  -3   9    0.36    0.35 
   9   3  -9   -0.61    0.38 
  -9   3   9   -0.16    0.44 
  -8  -3   9    4.18    0.52 
   8  -3  -9    3.53    0.66 
   8   3  -9    4.46    0.51 
  -8   3   9    4.82    0.61 
   7  -3  -9    7.15    0.75 
  -7  -3   9    7.40    0.58 
  -7   3   9    7.89    0.76 
   7   3  -9    7.60    0.63 
  -6  -3   9   12.91    0.70 
   6  -3  -9   12.56    0.90 
  -6   3   9   13.06    0.92 
   6   3  -9   12.39    0.81 
   5  -3  -9    4.11    0.62 
  -5  -3   9    4.28    0.43 
  -5   3   9    5.39    0.65 
   5   3  -9    3.74    0.48 
   4  -3  -9    1.21    0.53 
   4   3  -9    0.91    0.29 
   4   3  -9    1.79    0.48 
  -4   3   9    2.20    0.49 
   3  -3  -9    3.70    0.65 
   3   3  -9    2.64    0.30 
  -3   3   9    2.61    0.53 
   3   3  -9    3.26    0.50 
   2  -3  -9    6.48    0.73 
   2   3  -9    4.93    0.58 
   2   3  -9    5.71    0.30 
   2   3  -9    5.15    0.37 
  -2   3   9    6.20    0.63 
   1  -3  -9    4.23    0.69 
  -1   3   9    4.55    0.59 
   1   3  -9    3.66    0.56 
   1   3  -9    4.67    0.25 
   1   3  -9    4.32    0.29 
   0  -3  -9    6.34    0.74 
   0   3  -9    5.89    0.27 
   0   3   9    6.42    0.67 
   0   3  -9    6.11    0.65 
   0   3  -9    5.49    0.26 
  -1  -3  -9    2.75    0.63 
  -1   3  -9    2.28    0.55 
  -1   3  -9    3.06    0.24 
  -1   3  -9    2.89    0.23 
  -2  -3  -9    0.02    0.47 
  -2  -3  -9   -0.85    0.52 
  -2   3  -9   -0.07    0.53 
  -2   3  -9   -0.24    0.18 
  -3  -3  -9    4.00    0.67 
  -3  -3  -9    4.16    0.60 
  -3   3  -9    4.86    0.34 
  -3   3  -9    4.71    0.73 
  -4  -3  -9   10.77    0.84 
  -4  -3  -9   10.27    0.88 
  -4   3  -9   10.83    0.90 
  -4   3  -9    9.79    0.55 
  -5  -3  -9    3.45    0.69 
  -5  -3  -9    2.87    0.60 
  -5   3  -9    3.80    0.73 
  -5   3  -9    3.65    0.41 
  -6  -3  -9   -0.37    0.56 
  -6  -3  -9    0.86    0.51 
  -6   3  -9    0.68    0.35 
  -6   3  -9    0.76    0.63 
  -7  -3  -9   -0.23    0.12 
  -7  -3  -9   -0.01    0.58 
  -7   3  -9    1.30    0.38 
  -7   3  -9    1.17    0.65 
  -8  -3  -9    0.51    0.59 
  -8  -3  -9   -1.20    0.47 
  -8   3  -9    0.10    0.60 
  -8   3  -9   -0.26    0.36 
  -9  -3  -9    1.30    0.65 
  -9  -3  -9    2.18    0.59 
  -9   3  -9    1.69    0.69 
  -9   3  -9    1.46    0.46 
 -10  -3  -9    0.68    0.60 
 -10  -3  -9    1.16    0.58 
 -10   3  -9    1.45    0.52 
 -10   3  -9    1.80    0.71 
 -11  -3  -9    0.87    0.63 
 -11   3  -9    1.32    0.53 
 -11   3  -9    1.23    0.69 
 -12  -3  -9    0.46    0.70 
 -12   3  -9   -0.33    0.65 
 -16  -4   9    0.47    0.64 
 -16   4   9    0.16    0.53 
 -16   4   9    0.20    0.72 
 -15  -4   9   -0.01    0.58 
 -15   4   9    0.38    0.54 
 -15   4   9   -0.33    0.69 
 -14  -4   9   -1.10    0.50 
 -14   4   9   -0.18    0.48 
 -14   4   9   -0.42    0.61 
 -13  -4   9    1.22    0.56 
 -13   4   9    0.25    0.63 
 -13   4   9    1.01    0.55 
 -12  -4   9    1.09    0.51 
 -12   4   9    0.44    0.47 
  12   4  -9    0.24    0.35 
  11  -4  -9    2.18    0.66 
 -11  -4   9    2.55    0.54 
  11   4  -9    3.01    0.43 
 -11   4   9    1.83    0.54 
 -10  -4   9    3.24    0.50 
  10  -4  -9    3.73    0.76 
 -10   4   9    3.86    0.62 
  10   4  -9    4.47    0.48 
   9  -4  -9    9.18    0.95 
  -9  -4   9    7.22    0.65 
   9   4  -9    7.94    0.60 
  -9   4   9    6.46    0.79 
   8  -4  -9    4.71    0.78 
  -8  -4   9    4.26    0.53 
  -8   4   9    3.93    0.63 
   8   4  -9    3.88    0.50 
   7  -4  -9   -0.04    0.55 
  -7  -4   9    0.20    0.35 
  -7   4   9   -0.12    0.45 
   7   4  -9    0.57    0.42 
  -6  -4   9    8.04    0.58 
   6  -4  -9    8.18    0.87 
   6   4  -9    9.54    0.69 
  -6   4   9    8.94    0.79 
  -5  -4   9    6.04    0.49 
   5  -4  -9    8.51    0.85 
  -5   4   9    8.13    0.72 
   5   4  -9    7.78    0.64 
   4  -4  -9   10.33    0.91 
  -4   4   9    9.04    0.80 
   4   4  -9   10.58    0.79 
   4   4  -9   11.22    0.50 
   3  -4  -9    3.69    0.73 
   3   4  -9    4.75    0.29 
   3   4  -9    4.15    0.60 
  -3   4   9    5.14    0.67 
   3   4  -9    4.96    0.32 
   2  -4  -9    7.50    0.77 
  -2   4   9    6.49    0.67 
   2   4  -9    8.45    0.74 
   1  -4  -9    5.60    0.79 
  -1   4   9    5.12    0.66 
   1   4  -9    5.75    0.63 
   0  -4  -9    5.59    0.71 
   0   4  -9    5.79    0.65 
   0   4   9    4.90    0.59 
  -1  -4  -9    1.63    0.58 
  -1   4  -9    1.66    0.54 
   1   4   9    1.92    0.55 
  -2  -4  -9    2.55    0.63 
  -2   4  -9    2.16    0.57 
  -3  -4  -9    3.22    0.57 
  -3  -4  -9    3.17    0.66 
  -3   4  -9    2.90    0.21 
  -3   4  -9    3.03    0.64 
  -4  -4  -9    0.48    0.64 
  -4  -4  -9    0.93    0.50 
  -4   4  -9    0.29    0.61 
  -4   4  -9    0.18    0.21 
  -5  -4  -9    0.38    0.47 
  -5  -4  -9    0.50    0.61 
  -5   4  -9    0.49    0.61 
  -5   4  -9   -0.11    0.24 
  -6  -4  -9    0.35    0.36 
  -6  -4  -9    0.83    0.62 
  -6   4  -9    0.99    0.32 
  -6   4  -9    1.24    0.66 
  -7  -4  -9    3.07    0.61 
  -7  -4  -9    1.50    0.62 
  -7   4  -9    2.76    0.42 
  -7   4  -9    1.78    0.62 
  -8  -4  -9   -0.11    0.52 
  -8  -4  -9    0.65    0.65 
  -8   4  -9   -0.55    0.52 
  -9  -4  -9    0.22    0.51 
  -9  -4  -9   -0.25    0.62 
  -9   4  -9    0.27    0.59 
 -10  -4  -9    0.92    0.66 
 -10   4  -9    0.40    0.68 
 -11  -4  -9    0.90    0.70 
 -11   4  -9    0.20    0.70 
 -16  -5   9    0.55    0.62 
 -16   5   9    1.10    0.82 
 -16   5   9    1.71    0.68 
 -15  -5   9    0.26    0.59 
 -15   5   9    1.06    0.64 
 -14  -5   9    0.50    0.54 
 -14   5   9   -0.06    0.51 
 -13  -5   9   -0.71    0.47 
  13  -5  -9   -0.35    0.60 
 -13   5   9    0.43    0.60 
  12  -5  -9    1.88    0.67 
 -12  -5   9    1.10    0.51 
 -12   5   9    0.68    0.53 
 -11  -5   9   -0.01    0.41 
  11  -5  -9   -0.85    0.56 
 -11   5   9    0.97    0.57 
 -10  -5   9   16.09    0.94 
  10  -5  -9   15.30    1.14 
 -10   5   9   17.42    1.11 
  10   5  -9   15.00    0.76 
   9  -5  -9    9.02    0.94 
  -9  -5   9    9.07    0.74 
   9   5  -9    9.06    0.65 
  -9   5   9   10.43    0.92 
  -8  -5   9    0.76    0.39 
   8  -5  -9    0.95    0.71 
   8   5  -9   -0.11    0.39 
  -8   5   9    0.28    0.51 
  -7  -5   9   27.55    1.02 
   7  -5  -9   26.02    1.42 
  -7   5   9   26.11    1.33 
   7   5  -9   27.62    1.10 
   6  -5  -9   26.79    1.43 
  -6  -5   9   26.58    0.95 
   6   5  -9   26.88    1.12 
  -6   5   9   26.68    1.25 
  -5  -5   9    4.61    0.39 
   5  -5  -9    4.54    0.82 
  -5   5   9    3.82    0.62 
   5   5  -9    5.18    0.56 
   4  -5  -9   -0.28    0.64 
   4   5  -9   -0.27    0.37 
  -4   5   9    0.02    0.46 
   3  -5  -9    1.31    0.64 
  -3   5   9    1.04    0.51 
   3   5  -9    0.49    0.43 
   2  -5  -9    0.02    0.68 
  -2   5   9   -0.14    0.50 
   2   5  -9   -0.26    0.49 
   1  -5  -9   18.59    1.25 
   1   5  -9   17.69    0.99 
  -1   5   9   20.09    1.08 
   0  -5  -9    8.43    0.94 
   0   5  -9    8.62    0.76 
   0   5   9    9.05    0.80 
  -1  -5  -9    0.82    0.61 
  -1   5  -9    1.67    0.62 
   1   5   9    0.17    0.52 
  -2  -5  -9   -1.22    0.61 
   2   5   9   -0.17    0.49 
  -2   5  -9   -0.50    0.57 
  -3  -5  -9   40.65    1.47 
  -3  -5  -9   38.62    1.62 
  -3   5  -9   41.65    1.61 
  -4  -5  -9    9.45    0.76 
  -4  -5  -9   11.50    1.05 
  -4   5  -9   11.05    0.95 
  -5  -5  -9   -0.11    0.64 
  -5  -5  -9    0.11    0.40 
  -5   5  -9    0.49    0.54 
  -6  -5  -9    0.42    0.45 
  -6  -5  -9   -0.31    0.54 
  -6   5  -9    0.78    0.62 
  -7  -5  -9    2.45    0.56 
  -7  -5  -9    2.14    0.64 
  -7   5  -9    2.12    0.62 
  -8  -5  -9   -0.22    0.66 
  -8  -5  -9    0.07    0.49 
  -8   5  -9    0.14    0.58 
  -9  -5  -9    0.04    0.66 
  -9   5  -9   -0.11    0.68 
 -10  -5  -9   -0.31    0.66 
 -10   5  -9    0.09    0.59 
 -11  -5  -9    2.38    0.80 
 -11   5  -9    2.70    0.85 
  15  -6  -9    0.58    0.78 
 -15  -6   9    2.16    0.65 
 -15   6   9    0.92    0.60 
  14  -6  -9    0.01    0.73 
 -14  -6   9   -1.14    0.45 
 -14   6   9    1.24    0.63 
 -13  -6   9    0.06    0.50 
  13  -6  -9    1.07    0.69 
 -13   6   9   -0.21    0.50 
  12  -6  -9    0.99    0.68 
 -12  -6   9    0.48    0.45 
 -12   6   9    0.08    0.60 
 -11  -6   9    0.00    0.44 
  11  -6  -9    0.78    0.66 
 -11   6   9    0.62    0.54 
  10  -6  -9    1.08    0.64 
 -10  -6   9    0.89    0.42 
 -10   6   9    0.41    0.58 
   9  -6  -9    0.78    0.69 
  -9  -6   9    0.06    0.39 
   9   6  -9   -0.18    0.34 
  -9   6   9    0.83    0.55 
  -8  -6   9    2.30    0.44 
   8  -6  -9    2.93    0.72 
   8   6  -9    3.13    0.46 
  -8   6   9    2.48    0.66 
   7  -6  -9    0.04    0.69 
  -7  -6   9    0.44    0.35 
  -7   6   9    0.23    0.50 
   7   6  -9    0.36    0.40 
   6  -6  -9    0.85    0.62 
  -6  -6   9    0.46    0.29 
   6   6  -9    0.25    0.43 
  -6   6   9   -0.18    0.57 
  -5  -6   9    1.26    0.27 
   5  -6  -9    0.71    0.74 
  -5   6   9    1.08    0.61 
   5   6  -9   -0.18    0.44 
   4  -6  -9   -0.84    0.67 
   4   6  -9    0.10    0.47 
  -4   6   9    0.47    0.51 
   3  -6  -9   -1.11    0.62 
   3   6  -9    0.46    0.50 
  -3   6   9    0.88    0.58 
   2  -6  -9   15.45    1.17 
   2   6  -9   14.41    0.97 
  -2   6   9   15.91    1.06 
   1  -6  -9   11.88    1.04 
  -1   6   9   12.49    0.89 
   1   6  -9   12.14    0.89 
   0  -6  -9    8.78    0.97 
   0   6   9    9.54    0.83 
   0   6  -9    9.15    0.82 
  -1  -6  -9    0.94    0.71 
   1   6   9    0.51    0.54 
  -1   6  -9    0.63    0.60 
  -2  -6  -9    1.10    0.68 
   2   6   9    0.51    0.51 
  -2   6  -9    0.97    0.63 
  -3  -6  -9   -0.01    0.58 
   3   6   9   -0.53    0.48 
  -3   6  -9   -0.03    0.52 
  -4  -6  -9    1.94    0.43 
  -4  -6  -9    0.03    0.59 
  -4   6  -9    1.27    0.56 
  -5  -6  -9    2.98    0.71 
  -5  -6  -9    2.90    0.58 
  -5   6  -9    3.34    0.75 
  -6  -6  -9    2.27    0.67 
  -6  -6  -9    3.29    0.60 
  -6   6  -9    1.08    0.60 
  -7  -6  -9    0.35    0.68 
  -7  -6  -9   -0.53    0.46 
  -7   6  -9   -0.82    0.65 
  -8  -6  -9    0.94    0.74 
  -8   6  -9    0.85    0.71 
  -9  -6  -9    0.79    0.73 
  -9   6  -9    0.58    0.62 
 -10  -6  -9   -0.25    0.70 
 -10   6  -9   -0.44    0.62 
  14  -7  -9    0.66    0.82 
 -14  -7   9   -1.06    0.50 
 -14   7   9   -0.47    0.65 
  13  -7  -9    0.29    0.67 
 -13  -7   9   -0.97    0.48 
 -13   7   9   -0.78    0.61 
  12  -7  -9    0.83    0.67 
 -12  -7   9    1.08    0.51 
 -12   7   9    0.11    0.54 
  11  -7  -9    0.05    0.63 
 -11  -7   9    0.12    0.44 
 -11   7   9   -0.18    0.60 
 -10  -7   9    1.66    0.48 
  10  -7  -9    2.43    0.74 
 -10   7   9    1.36    0.62 
   9  -7  -9    0.79    0.75 
  -9  -7   9   -0.21    0.38 
  -9   7   9   -0.68    0.57 
   8  -7  -9    1.71    0.77 
  -8  -7   9   -0.07    0.34 
  -8   7   9    0.15    0.60 
   8   7  -9   -0.30    0.36 
  -7  -7   9    2.95    0.42 
   7  -7  -9    2.79    0.81 
  -7   7   9    2.28    0.66 
   7   7  -9    2.89    0.50 
   6  -7  -9    5.68    0.91 
  -6   7   9    4.42    0.68 
   6   7  -9    6.06    0.62 
   5  -7  -9    3.76    0.77 
  -5   7   9    3.18    0.71 
   5   7  -9    1.64    0.50 
   4  -7  -9   -0.11    0.72 
  -4   7   9    0.10    0.57 
   4   7  -9    0.29    0.49 
   3  -7  -9    9.43    1.00 
  -3   7   9    9.19    0.84 
   3   7  -9   11.75    0.87 
   2  -7  -9    2.17    0.82 
   2   7  -9    2.18    0.58 
  -2   7   9    1.82    0.56 
   1  -7  -9    9.54    0.97 
  -1   7   9    8.43    0.83 
   1   7  -9    8.86    0.86 
   0  -7  -9    0.20    0.71 
   0   7  -9    0.72    0.51 
   0   7   9    0.59    0.55 
  -1  -7  -9    0.48    0.73 
   1   7   9   -0.37    0.51 
  -1   7  -9    0.35    0.50 
  -2  -7  -9    3.77    0.79 
   2   7   9    2.06    0.59 
  -2   7  -9    1.51    0.57 
  -3  -7  -9    1.15    0.64 
  -3   7  -9    2.17    0.66 
   3   7   9    1.57    0.54 
  -4  -7  -9    1.11    0.48 
  -4  -7  -9   -0.88    0.67 
  -4   7  -9    0.55    0.55 
  -5  -7  -9    1.29    0.68 
  -5  -7  -9    2.49    0.56 
  -5   7  -9    3.63    0.81 
  -6  -7  -9   -0.14    0.44 
  -6  -7  -9    0.75    0.71 
  -6   7  -9    0.82    0.67 
  -7  -7  -9   -0.02    0.72 
  -7   7  -9    0.26    0.68 
  -8  -7  -9    0.60    0.66 
  -8   7  -9    0.42    0.71 
  -9  -7  -9    1.63    0.78 
  -9   7  -9    0.47    0.66 
 -13  -8   9    0.61    0.49 
  13  -8  -9    1.48    0.87 
 -13   8   9    1.47    0.67 
 -12  -8   9    2.43    0.59 
  12  -8  -9    1.00    0.73 
 -12   8   9    1.57    0.66 
 -11  -8   9    3.86    0.62 
  11  -8  -9    3.29    0.82 
 -11   8   9    3.34    0.74 
 -10  -8   9    2.61    0.59 
  10  -8  -9    2.77    0.89 
 -10   8   9    2.31    0.73 
   9  -8  -9    1.42    0.76 
  -9   8   9    1.20    0.61 
   8  -8  -9    0.98    0.69 
  -8   8   9    0.65    0.63 
   7  -8  -9    3.94    0.90 
  -7   8   9    2.96    0.66 
   7   8  -9    4.10    0.53 
   6  -8  -9    1.97    0.74 
   6   8  -9    2.00    0.49 
  -6   8   9    2.34    0.69 
   5  -8  -9   -0.10    0.66 
  -5   8   9    0.69    0.64 
   5   8  -9   -0.08    0.43 
   4  -8  -9    2.34    0.87 
   4   8  -9    2.31    0.56 
  -4   8   9    2.27    0.67 
   3  -8  -9    4.34    0.91 
  -3   8   9    4.75    0.76 
   3   8  -9    3.94    0.62 
   2  -8  -9    4.53    0.88 
   2   8  -9    2.95    0.57 
  -2   8   9    2.20    0.67 
   1  -8  -9    8.09    1.03 
   1   8  -9    9.19    0.86 
  -1   8   9    9.70    0.85 
   0  -8  -9    9.19    0.99 
   0   8   9    8.75    0.82 
   0   8  -9    9.33    0.85 
  -1  -8  -9    4.80    0.84 
  -1   8  -9    5.26    0.73 
   1   8   9    4.77    0.68 
  -2  -8  -9    0.08    0.74 
   2   8   9    1.08    0.58 
  -2   8  -9    1.48    0.58 
  -3  -8  -9    0.66    0.67 
  -3   8  -9   -0.65    0.61 
   3   8   9   -0.14    0.52 
  -4  -8  -9    1.58    0.81 
   4   8   9    0.62    0.52 
  -4   8  -9   -0.63    0.60 
  -5  -8  -9    1.01    0.49 
  -5  -8  -9   -0.79    0.60 
  -5   8  -9    0.09    0.66 
  -6  -8  -9   -0.67    0.66 
  -6   8  -9    0.99    0.62 
  -7  -8  -9    0.31    0.76 
  -7   8  -9    0.46    0.61 
  -8  -8  -9   -0.80    0.73 
  -8   8  -9    0.50    0.72 
  12  -9  -9    3.54    0.98 
 -12   9   9    1.40    0.77 
  11  -9  -9    0.22    0.85 
 -11   9   9    1.88    0.78 
  10  -9  -9   -0.47    0.68 
 -10   9   9    0.00    0.58 
   9  -9  -9    2.56    0.83 
  -9   9   9    1.84    0.66 
   8  -9  -9    9.37    1.07 
  -8   9   9   10.85    1.04 
   7  -9  -9    5.41    0.94 
  -7   9   9    4.19    0.75 
   6  -9  -9    0.75    0.76 
   6   9  -9   -0.16    0.45 
  -6   9   9    0.57    0.63 
   5  -9  -9    2.04    0.89 
   5   9  -9    3.80    0.61 
  -5   9   9    2.83    0.67 
   4  -9  -9    5.99    1.05 
   4   9  -9    9.36    0.81 
  -4   9   9    6.18    0.82 
   3  -9  -9    0.35    0.83 
   3   9  -9   -0.64    0.46 
  -3   9   9   -0.99    0.54 
   2  -9  -9    0.27    0.76 
  -2   9   9    0.35    0.58 
   2   9  -9    0.52    0.55 
   1  -9  -9    1.40    0.75 
   1   9  -9    2.00    0.63 
  -1   9   9    1.88    0.66 
   0  -9  -9   -0.06    0.69 
   0   9   9   -0.23    0.55 
   0   9  -9    1.05    0.55 
  -1  -9  -9    3.29    0.82 
  -1   9  -9    3.54    0.72 
   1   9   9    3.53    0.67 
  -2  -9  -9    0.51    0.71 
  -2   9  -9    0.35    0.62 
   2   9   9    0.23    0.56 
  -3  -9  -9   -0.11    0.64 
   3   9   9   -0.17    0.53 
  -3   9  -9    0.20    0.61 
  -4  -9  -9   -1.25    0.62 
  -4   9  -9    0.03    0.58 
   4   9   9    0.82    0.58 
  -5  -9  -9    3.39    0.90 
  -5   9  -9    3.43    0.84 
  -6  -9  -9    0.47    0.69 
  -6   9  -9    0.95    0.67 
  -7  -9  -9   -1.04    0.64 
  -7   9  -9   -0.11    0.64 
  10 -10  -9   -1.00    0.80 
 -10  10   9   -0.49    0.60 
   9 -10  -9   -0.64    0.84 
  -9  10   9    0.13    0.62 
   8 -10  -9   -0.19    0.85 
  -8  10   9   -0.04    0.61 
   7 -10  -9    0.06    0.84 
  -7  10   9    1.20    0.65 
   6 -10  -9   -0.62    0.69 
  -6  10   9   -0.47    0.52 
   5 -10  -9    0.15    0.76 
   5  10  -9   -0.08    0.50 
  -5  10   9    0.07    0.64 
   4 -10  -9    0.79    0.87 
   4  10  -9   -0.27    0.51 
  -4  10   9    0.63    0.65 
   3 -10  -9    0.04    0.71 
  -3  10   9    0.96    0.65 
   3  10  -9    0.66    0.56 
   2 -10  -9    0.41    0.72 
   2  10  -9    0.67    0.55 
  -2  10   9    1.26    0.66 
   1 -10  -9   -0.36    0.72 
  -1  10   9    0.16    0.59 
   1  10  -9    0.55    0.59 
   0 -10  -9    0.07    0.82 
   0  10  -9   -0.07    0.60 
   0  10   9   -0.05    0.55 
  -1 -10  -9    1.33    0.83 
   1  10   9   -0.42    0.57 
  -1  10  -9   -1.20    0.56 
  -2 -10  -9    0.12    0.72 
   2  10   9   -0.46    0.53 
  -2  10  -9   -0.05    0.55 
  -3 -10  -9    1.05    0.84 
   3  10   9    0.18    0.56 
  -3  10  -9    0.73    0.69 
  -4 -10  -9   -0.20    0.79 
  -4  10  -9    0.90    0.62 
  -5 -10  -9    0.05    0.73 
  -5  10  -9    1.03    0.67 
   7 -11  -9    2.89    0.91 
  -7  11   9    0.30    0.65 
   6 -11  -9    0.28    0.89 
  -6  11   9    1.36    0.74 
   5 -11  -9    1.99    0.97 
  -5  11   9    2.45    0.77 
   4 -11  -9    3.07    0.99 
   4  11  -9    3.26    0.65 
  -4  11   9    3.68    0.84 
   3 -11  -9    2.69    1.00 
   3  11  -9    1.16    0.59 
  -3  11   9    0.98    0.70 
   2 -11  -9    2.04    0.85 
   2  11  -9    2.78    0.67 
  -2  11   9    3.56    0.78 
   1 -11  -9    0.04    0.88 
   1  11  -9    0.62    0.62 
  -1  11   9   -0.37    0.62 
   0 -11  -9    0.55    0.77 
   0  11   9   -0.36    0.61 
   0  11  -9   -0.05    0.59 
  -1 -11  -9    1.67    0.83 
   1  11   9    1.64    0.69 
  -1  11  -9    3.55    0.78 
  -2 -11  -9    2.07    0.92 
  -2  11  -9    0.75    0.61 
   2  11   9    0.84    0.65 
 -17   0  10    1.42    0.79 
 -16   0  10    0.30    0.66 
 -16   0  10    0.29    0.43 
 -15   0  10    2.07    0.73 
 -15   0  10    1.43    0.49 
 -14   0  10    3.44    0.77 
 -14   0  10    4.23    0.57 
 -13   0  10    1.06    0.63 
 -12   0  10    1.63    0.48 
 -12   0  10    1.45    0.62 
 -11   0  10   12.08    0.93 
 -11   0  10   14.74    0.86 
 -10   0  10   15.44    0.89 
 -10   0  10   14.84    1.04 
  -9   0  10    6.48    0.74 
  -9   0  10    6.70    0.63 
  -8   0  10    0.30    0.44 
  -8   0  10   -0.44    0.46 
  -7   0  10    3.58    0.57 
   7   0 -10    2.37    0.53 
  -6   0  10   32.69    1.31 
   6   0 -10   35.58    1.28 
  -5   0  10   47.82    1.60 
   5   0 -10   48.38    1.54 
   4   0 -10   21.85    0.95 
  -4   0  10   22.33    1.04 
   3   0 -10    0.18    0.43 
   3   0 -10   -0.56    0.38 
   2   0 -10    0.88    0.46 
   2   0 -10    1.24    0.43 
   1   0 -10    1.77    0.45 
   1   0 -10    1.06    0.46 
   0   0 -10    2.82    0.55 
   0   0 -10    2.67    0.48 
  -1   0 -10   17.88    1.00 
  -1   0 -10   18.67    0.89 
  -2   0 -10    5.11    0.69 
  -2   0 -10    4.49    0.55 
  -3   0 -10    0.24    0.43 
  -3   0 -10   -0.07    0.50 
  -4   0 -10   -0.35    0.51 
  -4   0 -10    1.10    0.49 
  -5   0 -10    0.33    0.58 
  -5   0 -10    0.14    0.45 
  -6   0 -10   10.34    0.84 
  -6   0 -10    8.90    0.82 
  -7   0 -10    0.22    0.59 
  -7   0 -10   -0.04    0.48 
  -8   0 -10    1.82    0.67 
  -8   0 -10    1.41    0.54 
  -9   0 -10    2.02    0.61 
  -9   0 -10    1.83    0.67 
 -10   0 -10    0.59    0.58 
 -10   0 -10    0.73    0.60 
 -11   0 -10    3.74    0.78 
 -11   0 -10    2.78    0.71 
 -17  -1  10   -0.38    0.70 
 -17   1  10    0.66    0.51 
 -17   1  10    1.35    0.72 
 -16  -1  10   -0.25    0.66 
 -16   1  10   -0.12    0.41 
 -16   1  10    0.20    0.68 
 -15  -1  10   -0.35    0.39 
 -15  -1  10    0.98    0.64 
 -15   1  10    0.09    0.43 
 -15   1  10   -0.27    0.55 
 -14  -1  10    0.72    0.54 
 -14  -1  10    0.97    0.42 
 -14   1  10    0.29    0.45 
 -14   1  10    0.95    0.65 
 -13  -1  10   -0.06    0.54 
 -13  -1  10    0.97    0.42 
 -13   1  10   -0.22    0.60 
 -13   1  10    0.09    0.45 
 -12  -1  10    4.85    0.57 
 -12  -1  10    7.01    0.80 
 -12   1  10    4.00    0.69 
 -12   1  10    5.81    0.68 
 -11  -1  10    7.20    0.79 
 -11   1  10    7.00    0.69 
 -11   1  10    6.75    0.84 
 -10  -1  10    5.01    0.68 
 -10  -1  10    4.42    0.55 
 -10   1  10    5.79    0.77 
 -10   1  10    4.26    0.63 
  -9  -1  10    0.85    0.50 
  -9  -1  10    0.81    0.43 
  -9   1  10    0.05    0.56 
  -9   1  10    0.28    0.41 
  -8  -1  10    3.21    0.52 
  -8  -1  10    4.20    0.58 
   8  -1 -10    4.90    0.68 
  -8   1  10    4.86    0.60 
  -7  -1  10    8.19    0.69 
   7  -1 -10    9.88    0.79 
  -7   1  10   10.71    0.81 
  -6  -1  10    0.60    0.40 
   6  -1 -10    1.18    0.51 
   6   1 -10    1.16    0.43 
  -6   1  10    1.02    0.51 
   5  -1 -10    4.89    0.61 
   5   1 -10    5.86    0.66 
   5   1 -10    4.65    0.52 
  -5   1  10    5.30    0.61 
   4  -1 -10    0.71    0.47 
  -4   1  10    0.04    0.44 
   4   1 -10    0.22    0.36 
   4   1 -10    0.04    0.48 
   3  -1 -10    3.44    0.55 
   3   1 -10    3.68    0.54 
   3   1 -10    4.09    0.46 
  -3   1  10    3.20    0.54 
   2  -1 -10    0.26    0.46 
   2   1 -10    0.80    0.36 
   2   1 -10   -0.06    0.43 
   1  -1 -10   -0.10    0.45 
   1  -1 -10    0.00    0.49 
   1   1 -10   -0.16    0.35 
   1   1 -10   -0.45    0.40 
   0  -1 -10    0.92    0.49 
   0  -1 -10    2.07    0.52 
   0   1 -10    2.50    0.52 
   0   1 -10    1.64    0.40 
  -1  -1 -10   -0.40    0.46 
  -1  -1 -10    0.02    0.51 
  -1   1 -10    0.01    0.47 
  -1   1 -10   -0.12    0.36 
  -2  -1 -10   -0.03    0.52 
  -2  -1 -10   -0.05    0.46 
  -2   1 -10   -0.08    0.35 
  -2   1 -10   -0.46    0.54 
  -3  -1 -10    0.32    0.47 
  -3  -1 -10    0.00    0.47 
  -3   1 -10    1.02    0.53 
  -3   1 -10    0.11    0.37 
  -4  -1 -10    0.93    0.51 
  -4  -1 -10    1.62    0.54 
  -4   1 -10    0.70    0.42 
  -4   1 -10    0.73    0.61 
  -5  -1 -10    3.13    0.60 
  -5  -1 -10    2.18    0.64 
  -5   1 -10    2.32    0.49 
  -5   1 -10    1.92    0.60 
  -6  -1 -10    0.55    0.52 
  -6  -1 -10    0.22    0.56 
  -6   1 -10   -0.75    0.56 
  -6   1 -10    0.50    0.42 
  -7  -1 -10    0.84    0.53 
  -7  -1 -10    0.22    0.57 
  -7   1 -10    0.53    0.47 
  -7   1 -10    0.74    0.55 
  -8  -1 -10    2.19    0.64 
  -8  -1 -10    0.40    0.55 
  -8   1 -10    1.33    0.51 
  -8   1 -10    0.10    0.63 
  -9  -1 -10   -0.52    0.59 
  -9  -1 -10    0.40    0.56 
  -9   1 -10   -0.56    0.59 
  -9   1 -10    1.26    0.52 
 -10  -1 -10    0.50    0.58 
 -10  -1 -10   -0.44    0.60 
 -10   1 -10    0.50    0.63 
 -10   1 -10   -0.55    0.46 
 -11  -1 -10    0.48    0.63 
 -11  -1 -10    0.30    0.63 
 -11   1 -10   -0.56    0.61 
 -11   1 -10    0.77    0.61 
 -16  -2  10    1.41    0.69 
 -16   2  10    2.59    0.60 
 -16   2  10    0.79    0.68 
 -15  -2  10    0.22    0.61 
 -15   2  10    0.21    0.47 
 -15   2  10    0.37    0.70 
 -14  -2  10    0.08    0.38 
 -14  -2  10    0.13    0.49 
 -14   2  10   -0.09    0.65 
 -14   2  10    1.23    0.52 
 -13  -2  10    2.65    0.47 
 -13  -2  10    2.75    0.66 
 -13   2  10    1.72    0.50 
 -13   2  10    4.05    0.81 
 -12  -2  10    4.78    0.54 
 -12  -2  10    4.62    0.67 
 -12   2  10    3.66    0.80 
 -12   2  10    4.17    0.63 
 -11  -2  10    4.79    0.53 
 -11  -2  10    4.07    0.65 
 -11   2  10    5.07    0.81 
 -11   2  10    4.83    0.61 
 -10  -2  10    8.96    0.77 
 -10  -2  10    9.80    0.69 
 -10   2  10    9.38    0.78 
 -10   2  10    8.77    0.83 
  -9  -2  10    2.31    0.46 
   9  -2 -10    3.69    0.72 
  -9  -2  10    4.65    0.60 
  -9   2  10    4.26    0.61 
   8  -2 -10    2.66    0.60 
  -8  -2  10    0.90    0.34 
   8   2 -10    2.05    0.48 
  -8   2  10    1.51    0.51 
  -7  -2  10    1.05    0.44 
   7  -2 -10    1.21    0.53 
   7   2 -10    0.58    0.45 
  -7   2  10    0.91    0.53 
   6  -2 -10    6.24    0.68 
   6   2 -10    6.87    0.67 
  -6   2  10    7.96    0.74 
   5  -2 -10   27.86    1.26 
   5   2 -10   29.18    1.21 
  -5   2  10   30.31    1.24 
   5   2 -10   29.68    1.06 
   4  -2 -10    1.94    0.58 
   4   2 -10    2.45    0.38 
   4   2 -10    2.10    0.50 
  -4   2  10    2.83    0.54 
   3  -2 -10    1.68    0.56 
  -3   2  10    1.16    0.48 
   3   2 -10    1.10    0.34 
   3   2 -10    1.61    0.47 
   2  -2 -10    6.26    0.69 
   2   2 -10    7.34    0.48 
  -2   2  10    5.63    0.63 
   2   2 -10    6.27    0.65 
   1  -2 -10    1.75    0.58 
   1   2 -10    3.32    0.63 
  -1   2  10    0.50    0.53 
   1   2 -10    2.61    0.35 
   0  -2 -10    3.57    0.58 
   0  -2 -10    4.31    0.62 
   0   2 -10    5.33    0.42 
   0   2 -10    5.32    0.65 
  -1  -2 -10    3.49    0.60 
  -1  -2 -10    3.29    0.58 
  -1   2 -10    3.26    0.38 
  -1   2 -10    2.59    0.58 
  -2  -2 -10    0.56    0.53 
  -2  -2 -10   -0.29    0.52 
  -2   2 -10   -0.26    0.29 
  -2   2 -10    0.46    0.57 
  -3  -2 -10   -0.05    0.52 
  -3  -2 -10    1.42    0.59 
  -3   2 -10    0.19    0.32 
  -3   2 -10    0.78    0.56 
  -4  -2 -10    2.29    0.60 
  -4  -2 -10    1.49    0.58 
  -4   2 -10    1.30    0.56 
  -4   2 -10    0.85    0.36 
  -5  -2 -10    1.09    0.57 
  -5  -2 -10   -0.70    0.51 
  -5   2 -10    0.12    0.36 
  -5   2 -10    0.36    0.61 
  -6  -2 -10    1.64    0.60 
  -6  -2 -10    2.23    0.61 
  -6   2 -10    2.32    0.45 
  -6   2 -10    3.05    0.70 
  -7  -2 -10    1.38    0.60 
  -7  -2 -10    0.37    0.53 
  -7   2 -10    0.92    0.58 
  -7   2 -10    0.70    0.42 
  -8  -2 -10    3.88    0.70 
  -8  -2 -10    3.25    0.67 
  -8   2 -10    3.61    0.79 
  -8   2 -10    2.64    0.54 
  -9  -2 -10   -0.71    0.51 
  -9  -2 -10    0.51    0.57 
  -9   2 -10    0.04    0.56 
  -9   2 -10    0.32    0.45 
 -10  -2 -10   -0.22    0.23 
 -10  -2 -10   -0.19    0.59 
 -10   2 -10   -0.33    0.48 
 -10   2 -10    0.51    0.66 
 -11  -2 -10    2.05    0.66 
 -11  -2 -10    0.87    0.66 
 -11   2 -10    0.99    0.55 
 -11   2 -10    0.53    0.67 
 -16  -3  10   -0.39    0.58 
 -16   3  10   -0.58    0.47 
 -16   3  10   -1.25    0.70 
 -15  -3  10    1.23    0.66 
 -15   3  10    2.20    0.60 
 -15   3  10    0.98    0.78 
 -14  -3  10    0.44    0.57 
 -14   3  10   -0.14    0.50 
 -14   3  10   -1.02    0.65 
 -13  -3  10    2.28    0.62 
 -13   3  10    1.36    0.67 
  13   3 -10    2.33    0.49 
 -13   3  10    1.72    0.57 
 -12  -3  10    4.18    0.66 
 -12   3  10    5.34    0.69 
 -12   3  10    4.43    0.76 
  12   3 -10    4.36    0.54 
 -11  -3  10    2.23    0.55 
  11  -3 -10    3.26    0.68 
  11   3 -10    3.00    0.50 
 -11   3  10    1.86    0.52 
 -10  -3  10   16.77    0.94 
  10  -3 -10   16.13    1.08 
  10   3 -10   15.83    0.89 
 -10   3  10   15.01    0.95 
  -9  -3  10    1.81    0.48 
   9  -3 -10    2.04    0.65 
   9   3 -10    1.82    0.46 
  -9   3  10    1.85    0.61 
   8  -3 -10   -0.24    0.61 
  -8  -3  10    0.28    0.40 
   8   3 -10    0.62    0.43 
  -8   3  10    0.18    0.48 
   7  -3 -10    8.07    0.80 
  -7  -3  10    8.61    0.64 
  -7   3  10    7.67    0.75 
   7   3 -10    8.79    0.71 
  -6  -3  10    0.01    0.36 
   6  -3 -10   -0.71    0.58 
   6   3 -10    0.36    0.44 
  -6   3  10    0.53    0.49 
   5  -3 -10    0.14    0.56 
   5   3 -10    0.56    0.34 
   5   3 -10    0.77    0.42 
  -5   3  10    0.16    0.46 
   4  -3 -10    1.29    0.61 
   4   3 -10    0.57    0.30 
   4   3 -10    0.66    0.49 
  -4   3  10    0.54    0.50 
   3  -3 -10    1.59    0.63 
  -3   3  10    0.90    0.48 
   3   3 -10    0.98    0.48 
   3   3 -10    0.86    0.29 
   2  -3 -10   10.26    0.83 
   2   3 -10    9.60    0.47 
  -2   3  10   11.66    0.89 
   2   3 -10   10.05    0.79 
   1  -3 -10    3.91    0.70 
   1   3 -10    3.62    0.27 
   1   3 -10    4.19    0.65 
  -1   3  10    3.34    0.62 
   1   3 -10    4.33    0.33 
   0  -3 -10    3.58    0.67 
   0   3 -10    2.75    0.22 
   0   3 -10    2.97    0.61 
   0   3  10    3.73    0.64 
   0   3 -10    3.39    0.24 
  -1  -3 -10   -0.06    0.57 
  -1  -3 -10    0.12    0.52 
  -1   3 -10    0.24    0.18 
  -1   3 -10    0.11    0.49 
  -2  -3 -10   -0.42    0.57 
  -2  -3 -10   -0.30    0.52 
  -2   3 -10    0.32    0.52 
  -2   3 -10    0.57    0.21 
  -3  -3 -10   10.55    0.90 
  -3  -3 -10    9.34    0.82 
  -3   3 -10    8.21    0.47 
  -3   3 -10    8.78    0.89 
  -4  -3 -10    1.66    0.62 
  -4  -3 -10    1.29    0.50 
  -4   3 -10    1.23    0.30 
  -4   3 -10    1.05    0.62 
  -5  -3 -10    5.44    0.76 
  -5  -3 -10    4.56    0.67 
  -5   3 -10    4.06    0.70 
  -5   3 -10    5.58    0.47 
  -6  -3 -10    5.29    0.79 
  -6  -3 -10    7.31    0.75 
  -6   3 -10    5.52    0.77 
  -6   3 -10    6.33    0.54 
  -7  -3 -10    0.69    0.60 
  -7  -3 -10    0.10    0.53 
  -7   3 -10    0.34    0.59 
  -7   3 -10    0.88    0.39 
  -8  -3 -10    1.81    0.66 
  -8   3 -10    1.25    0.70 
  -8   3 -10    1.88    0.49 
  -9  -3 -10   -0.58    0.58 
  -9  -3 -10    0.51    0.53 
  -9   3 -10   -0.58    0.63 
 -10  -3 -10   -0.64    0.55 
 -10  -3 -10   -0.21    0.60 
 -10   3 -10    0.03    0.66 
 -11  -3 -10   -0.23    0.64 
 -11   3 -10    0.54    0.72 
 -16  -4  10    1.91    0.72 
 -16   4  10    3.69    0.91 
 -16   4  10    2.44    0.67 
 -15  -4  10    1.71    0.62 
 -15   4  10   -0.15    0.73 
 -15   4  10    1.12    0.58 
 -14  -4  10    0.82    0.55 
 -14   4  10    0.11    0.48 
  13  -4 -10    1.23    0.65 
 -13  -4  10    1.36    0.58 
 -13   4  10    1.35    0.61 
  12  -4 -10    1.83    0.73 
 -12  -4  10    1.81    0.57 
  12   4 -10    2.31    0.44 
 -12   4  10    2.09    0.56 
 -11  -4  10    4.32    0.61 
  11  -4 -10    4.82    0.88 
  11   4 -10    4.03    0.52 
 -11   4  10    3.73    0.64 
 -10  -4  10    7.06    0.68 
  10  -4 -10    7.63    0.94 
 -10   4  10    7.84    0.85 
  10   4 -10    9.12    0.67 
  -9  -4  10   -0.18    0.38 
   9  -4 -10    1.05    0.67 
  -9   4  10    0.18    0.54 
   9   4 -10    0.47    0.43 
  -8  -4  10    5.09    0.55 
   8  -4 -10    6.31    0.86 
   8   4 -10    5.68    0.59 
  -8   4  10    5.28    0.69 
  -7  -4  10   14.39    0.74 
   7  -4 -10   13.16    1.03 
   7   4 -10   14.30    0.86 
  -7   4  10   13.61    1.04 
   6  -4 -10    0.15    0.66 
  -6  -4  10    1.54    0.38 
   6   4 -10    0.96    0.48 
  -6   4  10    0.80    0.53 
   5  -4 -10    0.20    0.57 
   5   4 -10    1.30    0.50 
   5   4 -10    0.95    0.31 
  -5   4  10    1.39    0.52 
   4  -4 -10    2.85    0.73 
   4   4 -10    1.46    0.28 
   4   4 -10    2.82    0.57 
  -4   4  10    1.29    0.52 
   3  -4 -10    2.68    0.65 
   3   4 -10    4.67    0.67 
   3   4 -10    4.08    0.32 
  -3   4  10    4.56    0.69 
   2  -4 -10    4.91    0.73 
  -2   4  10    4.09    0.68 
   2   4 -10    4.27    0.62 
   1  -4 -10    0.93    0.65 
  -1   4  10    0.60    0.55 
   1   4 -10    0.25    0.55 
   0  -4 -10    2.04    0.68 
   0   4 -10    2.31    0.57 
   0   4  10    0.84    0.49 
  -1  -4 -10    4.74    0.76 
   1   4  10    3.98    0.67 
  -1   4 -10    3.51    0.66 
  -2  -4 -10    1.80    0.68 
  -2  -4 -10    1.26    0.55 
  -2   4 -10    2.49    0.61 
  -3  -4 -10    1.01    0.54 
  -3  -4 -10    0.47    0.63 
  -3   4 -10    0.35    0.59 
  -4  -4 -10    1.53    0.67 
  -4  -4 -10    1.35    0.53 
  -4   4 -10    1.04    0.66 
  -5  -4 -10   -0.55    0.55 
  -5  -4 -10    0.00    0.49 
  -5   4 -10    1.10    0.63 
  -6  -4 -10    1.34    0.66 
  -6  -4 -10   -0.36    0.47 
  -6   4 -10    0.26    0.66 
  -7  -4 -10    1.74    0.55 
  -7  -4 -10    0.59    0.66 
  -7   4 -10    2.82    0.77 
  -8  -4 -10    1.09    0.59 
  -8  -4 -10    0.30    0.57 
  -8   4 -10    0.60    0.60 
  -9  -4 -10    2.47    0.65 
  -9  -4 -10    1.66    0.64 
  -9   4 -10    2.04    0.69 
 -10  -4 -10    3.36    0.82 
 -10   4 -10    2.25    0.72 
 -11   4 -10    2.74    0.82 
 -15  -5  10   -0.66    0.53 
  15  -5 -10    0.80    0.70 
 -15   5  10    0.27    0.54 
  14  -5 -10   -0.31    0.61 
 -14  -5  10    0.46    0.53 
 -14   5  10    0.43    0.53 
 -13  -5  10    0.36    0.52 
  13  -5 -10   -0.26    0.71 
 -13   5  10   -0.09    0.55 
 -12  -5  10    0.07    0.45 
  12  -5 -10    0.28    0.63 
 -12   5  10    1.05    0.60 
 -11  -5  10   -0.13    0.43 
  11  -5 -10    0.85    0.63 
  11   5 -10   -0.01    0.38 
 -11   5  10    0.56    0.59 
  10  -5 -10    0.02    0.58 
 -10  -5  10    0.17    0.41 
  10   5 -10   -0.28    0.39 
 -10   5  10    0.84    0.61 
  -9  -5  10    0.44    0.42 
   9  -5 -10    0.57    0.62 
   9   5 -10    0.32    0.40 
  -9   5  10   -0.50    0.54 
   8  -5 -10    2.24    0.71 
  -8  -5  10    2.98    0.46 
  -8   5  10    2.14    0.65 
   8   5 -10    2.89    0.50 
   7  -5 -10    1.55    0.73 
  -7  -5  10    0.30    0.34 
   7   5 -10   -0.16    0.42 
  -7   5  10   -0.22    0.48 
  -6  -5  10   -0.13    0.30 
   6  -5 -10   -0.10    0.68 
   6   5 -10    0.47    0.46 
  -6   5  10   -0.21    0.47 
   5  -5 -10    1.67    0.67 
  -5   5  10    2.38    0.66 
   5   5 -10    2.03    0.53 
   4  -5 -10    3.22    0.78 
   4   5 -10    3.17    0.26 
  -4   5  10    2.92    0.68 
   4   5 -10    3.95    0.61 
   3  -5 -10    0.30    0.64 
  -3   5  10    0.31    0.56 
   3   5 -10   -0.79    0.49 
   2  -5 -10    2.54    0.69 
  -2   5  10    3.36    0.60 
   2   5 -10    2.69    0.63 
   1  -5 -10    0.86    0.62 
  -1   5  10    0.49    0.56 
   1   5 -10    0.38    0.53 
   0  -5 -10    4.67    0.83 
   0   5 -10    5.16    0.70 
   0   5  10    4.72    0.65 
  -1  -5 -10   -0.40    0.66 
  -1   5 -10    0.15    0.56 
   1   5  10    0.82    0.55 
  -2  -5 -10    1.98    0.74 
  -2   5 -10    1.87    0.66 
  -3  -5 -10   10.96    0.85 
  -3  -5 -10   10.32    0.95 
  -3   5 -10   12.95    1.07 
  -4  -5 -10    1.33    0.69 
  -4  -5 -10   -0.65    0.48 
  -4   5 -10    1.63    0.66 
  -5  -5 -10    1.43    0.62 
  -5  -5 -10    0.69    0.39 
  -5   5 -10    1.69    0.63 
  -6  -5 -10   -0.36    0.49 
  -6  -5 -10    0.07    0.63 
  -6   5 -10    0.61    0.58 
  -7  -5 -10    0.60    0.65 
  -7  -5 -10    0.11    0.52 
  -7   5 -10    1.00    0.68 
  -8  -5 -10    0.59    0.61 
  -8  -5 -10    0.48    0.55 
  -8   5 -10    0.09    0.59 
  -9  -5 -10    1.48    0.73 
  -9   5 -10    0.35    0.74 
 -10  -5 -10    1.08    0.66 
 -10   5 -10    0.00    0.65 
  15  -6 -10    0.29    0.84 
  14  -6 -10   -0.84    0.72 
 -14  -6  10   -0.19    0.53 
 -14   6  10    0.11    0.55 
 -13  -6  10    4.98    0.70 
  13  -6 -10    4.88    0.90 
 -13   6  10    4.67    0.81 
 -12  -6  10    3.23    0.59 
  12  -6 -10    3.18    0.83 
 -12   6  10    3.40    0.74 
  11  -6 -10    0.27    0.71 
 -11  -6  10    0.60    0.45 
 -11   6  10   -0.67    0.49 
  10  -6 -10    0.76    0.72 
 -10  -6  10    0.99    0.46 
  10   6 -10    0.45    0.40 
 -10   6  10    0.69    0.64 
   9  -6 -10    0.20    0.63 
  -9  -6  10   -0.51    0.36 
   9   6 -10    0.01    0.37 
  -9   6  10    1.06    0.58 
   8  -6 -10    4.35    0.86 
  -8  -6  10    2.20    0.43 
   8   6 -10    1.82    0.47 
  -8   6  10    1.71    0.65 
  -7  -6  10    8.64    0.60 
   7  -6 -10    8.57    0.93 
  -7   6  10   10.06    0.88 
   7   6 -10    9.64    0.75 
   6  -6 -10   -0.40    0.61 
   6   6 -10    0.70    0.44 
  -6   6  10    0.32    0.52 
   5  -6 -10    0.43    0.64 
   5   6 -10    0.94    0.48 
  -5   6  10   -0.02    0.51 
   4  -6 -10    0.98    0.70 
  -4   6  10    2.48    0.68 
   4   6 -10    2.25    0.55 
   3  -6 -10    2.22    0.73 
  -3   6  10    3.89    0.66 
   3   6 -10    5.21    0.68 
   2  -6 -10   -0.16    0.65 
  -2   6  10    0.66    0.58 
   2   6 -10    0.31    0.52 
   1  -6 -10    0.02    0.64 
   1   6 -10    0.53    0.55 
  -1   6  10    1.59    0.60 
   0  -6 -10    7.68    0.88 
   0   6 -10    7.15    0.78 
   0   6  10    9.45    0.85 
  -1  -6 -10    0.63    0.71 
   1   6  10    0.94    0.56 
  -1   6 -10    0.20    0.52 
  -2  -6 -10    2.31    0.79 
  -2   6 -10    2.32    0.62 
   2   6  10    1.69    0.58 
  -3  -6 -10    3.24    0.74 
  -3  -6 -10    3.88    0.61 
  -3   6 -10    3.32    0.67 
  -4  -6 -10    3.24    0.56 
  -4  -6 -10    4.22    0.86 
  -4   6 -10    7.23    0.89 
  -5  -6 -10    0.04    0.49 
  -5  -6 -10    0.68    0.72 
  -5   6 -10    0.76    0.59 
  -6  -6 -10    1.56    0.73 
  -6  -6 -10    0.36    0.52 
  -6   6 -10    1.68    0.70 
  -7  -6 -10    0.28    0.52 
  -7  -6 -10    0.77    0.72 
  -7   6 -10    0.13    0.65 
  -8  -6 -10    2.10    0.77 
  -8   6 -10   -0.29    0.63 
  -9  -6 -10    0.53    0.66 
  -9   6 -10    1.23    0.69 
  14  -7 -10    0.96    0.87 
 -14  -7  10   -0.06    0.53 
 -14   7  10    0.42    0.69 
  13  -7 -10    1.15    0.82 
 -13  -7  10   -0.44    0.47 
 -13   7  10    0.90    0.62 
 -12  -7  10    3.63    0.64 
  12  -7 -10    1.67    0.86 
 -12   7  10    4.68    0.79 
  11  -7 -10    2.13    0.83 
 -11  -7  10    3.56    0.56 
 -11   7  10    2.58    0.65 
  10  -7 -10    5.09    0.95 
 -10  -7  10    5.44    0.60 
 -10   7  10    3.55    0.76 
   9  -7 -10    4.98    0.87 
  -9   7  10    4.29    0.72 
   9   7 -10    4.82    0.55 
   8  -7 -10    3.13    0.78 
   8   7 -10    2.08    0.49 
  -8   7  10    2.07    0.64 
   7  -7 -10    0.13    0.65 
  -7   7  10    1.66    0.61 
   7   7 -10    0.73    0.43 
   6  -7 -10   -0.09    0.66 
   6   7 -10    0.12    0.44 
  -6   7  10    0.62    0.55 
   5  -7 -10    1.83    0.73 
  -5   7  10    1.12    0.64 
   5   7 -10    2.04    0.54 
   4  -7 -10    0.96    0.71 
  -4   7  10    1.69    0.59 
   4   7 -10    2.10    0.56 
   3  -7 -10    1.53    0.79 
  -3   7  10    0.17    0.52 
   3   7 -10    0.07    0.50 
   2  -7 -10    2.29    0.83 
  -2   7  10    0.05    0.50 
   2   7 -10    0.78    0.58 
   1  -7 -10   -0.38    0.71 
  -1   7  10    0.08    0.48 
   1   7 -10    0.33    0.49 
   0  -7 -10    1.04    0.77 
   0   7 -10    0.02    0.57 
   0   7  10   -0.47    0.54 
  -1  -7 -10    1.59    0.70 
   1   7  10    1.79    0.62 
  -1   7 -10    2.00    0.60 
  -2  -7 -10    1.58    0.71 
  -2   7 -10    1.23    0.58 
   2   7  10    0.66    0.57 
  -3  -7 -10    4.54    0.81 
  -3   7 -10    5.67    0.82 
   3   7  10    4.32    0.68 
  -4  -7 -10    1.91    0.56 
  -4  -7 -10    1.93    0.73 
  -4   7 -10    1.69    0.64 
  -5  -7 -10    0.19    0.51 
  -5  -7 -10   -0.21    0.72 
  -5   7 -10    0.77    0.58 
  -6  -7 -10    1.71    0.57 
  -6  -7 -10    0.77    0.74 
  -6   7 -10    0.24    0.62 
  -7  -7 -10   -0.31    0.70 
  -7   7 -10   -0.10    0.65 
  -8  -7 -10    0.03    0.65 
  -8   7 -10    0.11    0.62 
  12  -8 -10   -0.30    0.72 
 -12   8  10   -0.19    0.59 
  11  -8 -10    0.16    0.71 
 -11   8  10    1.18    0.70 
  10  -8 -10    0.04    0.83 
 -10   8  10    0.34    0.64 
   9  -8 -10    1.03    0.73 
  -9   8  10    0.92    0.59 
   8  -8 -10   -0.82    0.75 
  -8   8  10    0.29    0.55 
   8   8 -10    0.44    0.47 
   7  -8 -10    0.05    0.80 
   7   8 -10    0.46    0.44 
  -7   8  10   -0.13    0.55 
   6  -8 -10    0.14    0.78 
  -6   8  10    0.74    0.59 
   6   8 -10    0.11    0.47 
   5  -8 -10    1.97    0.87 
   5   8 -10    0.99    0.51 
  -5   8  10    2.19    0.70 
   4  -8 -10   -0.09    0.77 
   4   8 -10   -0.17    0.49 
  -4   8  10    0.88    0.63 
   3  -8 -10    0.03    0.71 
   3   8 -10   -0.07    0.52 
  -3   8  10    0.39    0.62 
   2  -8 -10    3.22    0.81 
  -2   8  10    3.26    0.67 
   2   8 -10    4.25    0.69 
   1  -8 -10    0.47    0.81 
   1   8 -10    1.50    0.58 
  -1   8  10    1.87    0.64 
   0  -8 -10   -0.21    0.69 
   0   8  10    0.16    0.55 
   0   8 -10    0.23    0.53 
  -1  -8 -10   -0.57    0.71 
   1   8  10    0.58    0.57 
  -1   8 -10   -0.58    0.55 
  -2  -8 -10    2.57    0.86 
   2   8  10    1.03    0.58 
  -2   8 -10    0.80    0.57 
  -3  -8 -10   -0.64    0.63 
  -3   8 -10    0.47    0.64 
   3   8  10    0.93    0.58 
  -4  -8 -10    2.01    0.59 
  -4  -8 -10    0.58    0.70 
  -4   8 -10    0.17    0.68 
  -5  -8 -10    1.18    0.70 
  -5  -8 -10    0.18    0.50 
  -5   8 -10   -0.05    0.69 
  -6  -8 -10    1.06    0.73 
  -6   8 -10    0.40    0.63 
  -7  -8 -10    0.14    0.77 
  -7   8 -10    0.32    0.70 
  11  -9 -10    0.38    0.76 
 -11   9  10   -0.48    0.66 
  10  -9 -10    1.12    0.89 
 -10   9  10    0.27    0.69 
   9  -9 -10    2.18    0.91 
  -9   9  10    0.64    0.60 
   8  -9 -10    1.35    0.82 
  -8   9  10    1.42    0.64 
   7  -9 -10   -0.45    0.83 
  -7   9  10    0.30    0.69 
   6  -9 -10    0.64    0.74 
   6   9 -10    0.42    0.49 
  -6   9  10    0.58    0.68 
   5  -9 -10    1.81    0.90 
  -5   9  10    0.84    0.68 
   5   9 -10    2.18    0.57 
   4  -9 -10    0.42    0.74 
  -4   9  10    0.19    0.63 
   4   9 -10    1.02    0.58 
   3  -9 -10    0.97    0.74 
  -3   9  10    0.47    0.57 
   3   9 -10    0.06    0.53 
   2  -9 -10    0.18    0.83 
  -2   9  10    0.86    0.67 
   2   9 -10    1.54    0.57 
   1  -9 -10    1.27    0.76 
   1   9 -10    1.87    0.63 
  -1   9  10    0.82    0.61 
   0  -9 -10    0.04    0.79 
   0   9 -10    0.17    0.52 
   0   9  10    0.88    0.59 
  -1  -9 -10    1.74    0.87 
   1   9  10    0.26    0.57 
  -1   9 -10    1.18    0.67 
  -2  -9 -10   -0.64    0.69 
   2   9  10    0.02    0.55 
  -2   9 -10   -1.04    0.58 
  -3  -9 -10    0.87    0.80 
   3   9  10   -0.10    0.54 
  -3   9 -10   -0.42    0.63 
  -4  -9 -10   -0.36    0.68 
  -4   9 -10    0.31    0.61 
  -5  -9 -10    0.22    0.79 
  -5   9 -10   -0.38    0.68 
  -6  -9 -10    1.44    0.74 
  -6   9 -10    0.34    0.67 
   9 -10 -10    1.48    0.95 
  -9  10  10    0.38    0.70 
   8 -10 -10    0.90    0.95 
  -8  10  10    0.98    0.75 
   7 -10 -10    1.15    0.93 
  -7  10  10   -0.04    0.62 
   6 -10 -10    3.67    1.02 
  -6  10  10    2.65    0.73 
   5 -10 -10    5.99    1.13 
   5  10 -10    5.56    0.74 
  -5  10  10    4.06    0.79 
   4 -10 -10    1.05    0.91 
   4  10 -10    0.90    0.58 
  -4  10  10    1.48    0.72 
   3 -10 -10    0.73    0.75 
   3  10 -10   -0.14    0.54 
  -3  10  10    0.55    0.66 
   2 -10 -10    0.21    0.87 
  -2  10  10    2.26    0.71 
   2  10 -10    2.19    0.63 
   1 -10 -10    4.59    1.03 
  -1  10  10    1.93    0.67 
   1  10 -10    3.29    0.66 
   0 -10 -10    1.03    0.84 
   0  10  10    0.37    0.60 
   0  10 -10    0.39    0.63 
  -1 -10 -10    0.92    0.88 
   1  10  10    0.91    0.67 
  -1  10 -10    0.20    0.64 
  -2 -10 -10   -0.21    0.75 
   2  10  10    0.70    0.64 
  -2  10 -10    0.02    0.67 
  -3 -10 -10    0.67    0.75 
  -3  10 -10   -0.30    0.59 
   3  10  10   -0.09    0.59 
  -4 -10 -10   -0.04    0.71 
  -4  10 -10    0.20    0.64 
   5 -11 -10    0.37    0.97 
  -5  11  10    0.26    0.63 
   4 -11 -10   -0.66    0.78 
   4  11 -10   -0.75    0.55 
  -4  11  10   -0.24    0.68 
   3 -11 -10    1.43    0.82 
   3  11 -10   -0.53    0.58 
  -3  11  10    0.03    0.70 
   2 -11 -10   -0.13    0.87 
  -2  11  10    1.13    0.73 
   2  11 -10   -0.54    0.57 
   1 -11 -10    0.91    0.94 
  -1  11  10   -1.16    0.61 
   1  11 -10    0.01    0.63 
   0 -11 -10   -0.33    0.79 
   0  11 -10    0.78    0.68 
   0  11  10    0.75    0.69 
 -16   0  11    0.28    0.69 
 -16   0  11   -0.49    0.43 
 -15   0  11    0.02    0.63 
 -15   0  11   -0.29    0.42 
 -14   0  11    0.72    0.63 
 -13   0  11    0.00    0.41 
 -13   0  11   -0.30    0.48 
 -12   0  11    0.47    0.56 
 -12   0  11    0.15    0.43 
 -11   0  11    0.50    0.45 
 -11   0  11   -0.24    0.52 
 -10   0  11    0.50    0.50 
 -10   0  11    0.70    0.45 
  -9   0  11    0.15    0.52 
  -9   0  11    0.33    0.45 
   8   0 -11   -0.41    0.46 
  -8   0  11   -0.44    0.44 
   7   0 -11   -0.51    0.47 
  -7   0  11    0.01    0.42 
  -6   0  11   -0.84    0.46 
   6   0 -11    0.09    0.45 
  -5   0  11    0.16    0.50 
   5   0 -11    0.13    0.46 
   4   0 -11   -0.16    0.42 
   4   0 -11   -0.60    0.44 
   3   0 -11    0.94    0.45 
   3   0 -11    0.02    0.47 
   2   0 -11   -0.39    0.42 
   2   0 -11    0.05    0.53 
   1   0 -11    0.19    0.44 
   1   0 -11    0.09    0.48 
   0   0 -11    0.32    0.55 
   0   0 -11   -0.39    0.42 
  -1   0 -11    0.61    0.45 
  -1   0 -11    0.50    0.51 
  -2   0 -11    0.31    0.43 
  -2   0 -11   -0.02    0.58 
  -3   0 -11    0.12    0.57 
  -3   0 -11   -0.06    0.46 
  -4   0 -11   -0.56    0.51 
  -4   0 -11    0.70    0.48 
  -5   0 -11   -0.04    0.46 
  -5   0 -11   -0.56    0.49 
  -6   0 -11    0.37    0.48 
  -6   0 -11    0.16    0.59 
  -7   0 -11    0.83    0.51 
  -7   0 -11   -0.14    0.62 
  -8   0 -11    0.18    0.49 
  -8   0 -11   -1.18    0.58 
  -9   0 -11   -0.48    0.55 
  -9   0 -11    0.27    0.65 
 -10   0 -11   -0.46    0.57 
 -10   0 -11    0.38    0.65 
 -11   0 -11   -1.05    0.66 
 -16  -1  11    1.54    0.74 
 -16   1  11    1.21    0.76 
 -15  -1  11    5.30    0.87 
 -15  -1  11    6.07    0.65 
 -15   1  11    5.51    0.69 
 -15   1  11    5.28    0.82 
 -14  -1  11    1.49    0.65 
 -14  -1  11    0.16    0.41 
 -14   1  11   -0.43    0.43 
 -14   1  11   -0.81    0.62 
 -13  -1  11    0.74    0.43 
 -13  -1  11    1.24    0.52 
 -13   1  11   -0.11    0.43 
 -13   1  11    1.07    0.67 
 -12  -1  11    9.19    0.91 
 -12   1  11    9.68    0.82 
 -12   1  11    8.09    0.92 
 -11  -1  11    3.84    0.56 
 -11  -1  11    2.15    0.57 
 -11   1  11    3.60    0.60 
 -11   1  11    3.14    0.72 
 -10  -1  11   -0.49    0.37 
 -10  -1  11    0.04    0.49 
 -10   1  11    1.46    0.52 
   9  -1 -11   -0.57    0.54 
  -9  -1  11   -0.41    0.46 
  -9  -1  11    0.87    0.44 
  -9   1  11    1.12    0.46 
  -8  -1  11   41.19    1.51 
   8  -1 -11   42.92    1.61 
  -8   1  11   41.81    1.58 
  -7  -1  11   18.09    0.99 
   7  -1 -11   18.72    1.04 
  -7   1  11   14.63    1.01 
   7   1 -11   15.51    0.90 
   6  -1 -11    3.88    0.62 
   6   1 -11    3.02    0.52 
   6   1 -11    3.68    0.63 
  -6   1  11    4.83    0.68 
   5  -1 -11    2.65    0.58 
   5   1 -11    2.12    0.60 
  -5   1  11    3.20    0.62 
   5   1 -11    3.33    0.50 
   4  -1 -11    2.18    0.55 
   4   1 -11    2.39    0.53 
   4   1 -11    2.47    0.46 
  -4   1  11    2.12    0.53 
   3  -1 -11   11.49    0.84 
   3   1 -11   11.58    0.90 
   3   1 -11   11.46    0.71 
  -3   1  11   13.04    0.96 
   2  -1 -11   39.17    1.44 
   2  -1 -11   40.66    1.53 
   2   1 -11   40.73    1.32 
   2   1 -11   41.83    1.57 
   1  -1 -11   -0.09    0.53 
   1   1 -11    0.85    0.50 
   1   1 -11    0.54    0.40 
   0  -1 -11    0.12    0.48 
   0  -1 -11    0.18    0.49 
   0   1 -11   -0.29    0.50 
   0   1 -11    0.26    0.39 
  -1  -1 -11    3.92    0.60 
  -1  -1 -11    3.12    0.61 
  -1   1 -11    2.52    0.67 
  -1   1 -11    3.42    0.47 
  -2  -1 -11    1.60    0.56 
  -2  -1 -11    1.53    0.56 
  -2   1 -11    4.11    0.71 
  -2   1 -11    2.15    0.45 
  -3  -1 -11    0.10    0.50 
  -3  -1 -11   -0.48    0.57 
  -3   1 -11    0.31    0.39 
  -3   1 -11   -0.13    0.62 
  -4  -1 -11    0.65    0.54 
  -4  -1 -11    0.32    0.50 
  -4   1 -11    1.37    0.45 
  -4   1 -11    0.48    0.63 
  -5  -1 -11    6.55    0.81 
  -5  -1 -11    7.10    0.74 
  -5   1 -11    7.64    0.87 
  -5   1 -11    8.50    0.67 
  -6  -1 -11    0.52    0.54 
  -6  -1 -11    1.46    0.58 
  -6   1 -11    1.05    0.48 
  -6   1 -11    0.31    0.56 
  -7  -1 -11    0.34    0.58 
  -7  -1 -11    0.20    0.53 
  -7   1 -11   -0.02    0.54 
  -7   1 -11    0.51    0.47 
  -8  -1 -11    0.84    0.58 
  -8  -1 -11    0.42    0.61 
  -8   1 -11    0.37    0.60 
  -8   1 -11    1.10    0.54 
  -9  -1 -11    0.52    0.62 
  -9  -1 -11    0.68    0.55 
  -9   1 -11   -0.22    0.49 
  -9   1 -11    0.88    0.67 
 -10  -1 -11    0.44    0.62 
 -10  -1 -11    0.82    0.67 
 -10   1 -11   -0.68    0.52 
 -10   1 -11   -0.96    0.62 
 -16  -2  11    0.38    0.63 
 -16   2  11    0.42    0.71 
 -16   2  11    0.40    0.53 
 -15  -2  11    2.36    0.71 
 -15   2  11    0.45    0.64 
 -15   2  11    1.31    0.56 
 -14  -2  11    1.15    0.42 
 -14  -2  11    1.01    0.57 
 -14   2  11    1.09    0.73 
 -14   2  11    0.89    0.52 
 -13  -2  11   -0.51    0.52 
 -13  -2  11    0.20    0.39 
 -13   2  11    0.36    0.45 
 -13   2  11    0.32    0.62 
 -12  -2  11    1.48    0.55 
 -12  -2  11    0.68    0.39 
 -12   2  11    0.38    0.64 
 -12   2  11    0.46    0.49 
 -11  -2  11    0.93    0.41 
 -11  -2  11    1.66    0.53 
 -11   2  11    1.03    0.52 
  10  -2 -11    0.61    0.61 
 -10  -2  11    0.31    0.47 
 -10   2  11   -0.19    0.49 
   9  -2 -11    0.56    0.61 
   9   2 -11    0.29    0.44 
  -9   2  11    0.45    0.52 
   8  -2 -11    5.28    0.73 
  -8  -2  11    3.63    0.57 
  -8   2  11    4.96    0.67 
   8   2 -11    3.03    0.56 
   7  -2 -11   11.92    0.96 
   7   2 -11   13.57    0.92 
  -7   2  11   12.14    0.96 
   6  -2 -11    9.92    0.85 
   6   2 -11    7.72    0.63 
  -6   2  11   10.80    0.89 
   6   2 -11    8.75    0.78 
   5  -2 -11   12.14    0.96 
  -5   2  11   12.58    0.98 
   5   2 -11   12.00    0.72 
   5   2 -11   10.88    0.84 
   4  -2 -11    4.59    0.68 
   4   2 -11    6.09    0.67 
  -4   2  11    5.68    0.70 
   4   2 -11    6.09    0.52 
   3  -2 -11    2.59    0.62 
  -3   2  11    3.52    0.60 
   3   2 -11    2.29    0.53 
   3   2 -11    3.36    0.42 
   2  -2 -11   11.02    0.86 
   2   2 -11    8.36    0.60 
  -2   2  11    8.29    0.76 
   2   2 -11    8.57    0.82 
   1  -2 -11    0.67    0.57 
   1  -2 -11    2.53    0.62 
   1   2 -11    1.33    0.59 
   1   2 -11    2.14    0.37 
   0  -2 -11    7.95    0.78 
   0  -2 -11    7.23    0.74 
   0   2 -11    8.04    0.56 
   0   2 -11    8.79    0.85 
  -1  -2 -11    3.91    0.66 
  -1  -2 -11    4.69    0.69 
  -1   2 -11    4.91    0.45 
  -1   2 -11    3.95    0.75 
  -2  -2 -11    1.78    0.58 
  -2  -2 -11    1.42    0.55 
  -2   2 -11    0.58    0.61 
  -2   2 -11    1.88    0.37 
  -3  -2 -11    1.12    0.54 
  -3  -2 -11    2.58    0.62 
  -3   2 -11    1.21    0.36 
  -3   2 -11    1.24    0.58 
  -4  -2 -11    1.18    0.58 
  -4  -2 -11    0.54    0.51 
  -4   2 -11    0.48    0.35 
  -4   2 -11   -0.15    0.53 
  -5  -2 -11   -0.81    0.50 
  -5  -2 -11    0.21    0.55 
  -5   2 -11   -1.29    0.60 
  -5   2 -11   -0.22    0.35 
  -6  -2 -11    1.10    0.56 
  -6  -2 -11    0.48    0.59 
  -6   2 -11   -0.25    0.38 
  -6   2 -11    0.61    0.58 
  -7  -2 -11    2.03    0.64 
  -7  -2 -11    2.46    0.66 
  -7   2 -11    3.40    0.80 
  -7   2 -11    2.35    0.49 
  -8  -2 -11    2.72    0.68 
  -8  -2 -11    2.92    0.68 
  -8   2 -11    2.76    0.53 
  -8   2 -11    1.54    0.71 
  -9  -2 -11    2.50    0.69 
  -9  -2 -11    1.96    0.65 
  -9   2 -11    1.74    0.66 
 -10  -2 -11    0.14    0.62 
 -10  -2 -11    0.23    0.65 
 -10   2 -11    0.17    0.69 
 -16  -3  11    0.20    0.62 
 -16   3  11   -1.48    0.76 
 -16   3  11    0.76    0.54 
 -15  -3  11    0.44    0.56 
 -15   3  11    0.61    0.79 
 -15   3  11    0.71    0.48 
 -14  -3  11    0.09    0.55 
 -14   3  11   -0.10    0.57 
 -14   3  11    0.31    0.52 
 -13  -3  11    1.82    0.57 
 -13   3  11    1.19    0.57 
  13   3 -11    1.14    0.48 
 -12  -3  11    0.04    0.48 
  12  -3 -11    0.06    0.58 
 -12   3  11   -0.23    0.45 
  12   3 -11    0.18    0.45 
  11  -3 -11    1.21    0.69 
 -11  -3  11   -0.95    0.41 
  11   3 -11    0.33    0.43 
 -11   3  11   -0.14    0.50 
 -10  -3  11    0.00    0.36 
  10  -3 -11    0.63    0.66 
  10   3 -11    0.62    0.45 
 -10   3  11    0.38    0.56 
   9  -3 -11    2.00    0.63 
  -9  -3  11    1.23    0.47 
  -9   3  11    0.93    0.51 
   9   3 -11    1.69    0.49 
  -8  -3  11    1.44    0.45 
   8  -3 -11    1.25    0.66 
   8   3 -11    2.01    0.52 
  -8   3  11    2.14    0.61 
   7  -3 -11    0.12    0.63 
  -7  -3  11    0.13    0.40 
   7   3 -11   -0.10    0.46 
  -7   3  11   -0.25    0.54 
   6  -3 -11    4.08    0.76 
   6   3 -11    3.53    0.48 
   6   3 -11    3.57    0.60 
  -6   3  11    3.66    0.67 
   5  -3 -11    1.04    0.65 
   5   3 -11    0.46    0.52 
   5   3 -11    0.66    0.35 
  -5   3  11    0.96    0.53 
   4  -3 -11    1.46    0.63 
   4   3 -11    0.56    0.33 
   4   3 -11    0.42    0.55 
  -4   3  11   -0.22    0.54 
   3  -3 -11   11.05    0.88 
   3   3 -11   12.32    0.88 
   3   3 -11   12.15    0.60 
  -3   3  11   13.14    0.96 
   2  -3 -11    2.49    0.66 
   2   3 -11    2.40    0.58 
   2   3 -11    3.22    0.32 
  -2   3  11    3.35    0.64 
   1  -3 -11    2.92    0.68 
   1   3 -11    4.45    0.32 
   1   3 -11    4.66    0.67 
  -1   3  11    3.90    0.68 
   0  -3 -11   12.65    1.03 
   0   3 -11    8.82    0.84 
   0   3 -11   12.31    0.47 
  -1  -3 -11    0.00    0.60 
  -1  -3 -11   -0.22    0.48 
  -1   3 -11   -0.20    0.59 
  -1   3 -11    0.54    0.21 
  -2  -3 -11    2.12    0.56 
  -2  -3 -11    1.30    0.61 
  -2   3 -11    1.41    0.61 
  -2   3 -11    1.81    0.28 
  -3  -3 -11    4.49    0.70 
  -3  -3 -11    3.18    0.58 
  -3   3 -11    2.96    0.72 
  -4  -3 -11    0.58    0.55 
  -4  -3 -11    0.21    0.56 
  -4   3 -11    0.21    0.57 
  -5  -3 -11    1.19    0.58 
  -5  -3 -11    1.23    0.56 
  -5   3 -11    1.60    0.68 
  -6  -3 -11   -0.11    0.56 
  -6  -3 -11    0.48    0.56 
  -6   3 -11   -0.33    0.58 
  -7  -3 -11   -0.18    0.54 
  -7  -3 -11   -0.16    0.56 
  -7   3 -11    0.26    0.59 
  -8  -3 -11    0.22    0.62 
  -8  -3 -11   -0.62    0.56 
  -8   3 -11    0.80    0.70 
  -9  -3 -11    1.02    0.67 
  -9  -3 -11   -0.18    0.24 
  -9   3 -11   -0.58    0.64 
 -10  -3 -11    0.71    0.64 
 -10  -3 -11    0.98    0.65 
 -10   3 -11    0.11    0.60 
 -15  -4  11    0.33    0.58 
  15  -4 -11   -0.95    0.71 
 -15   4  11   -0.06    0.54 
 -14  -4  11    0.04    0.52 
  14  -4 -11   -0.29    0.70 
 -14   4  11    0.46    0.56 
  13  -4 -11   -0.95    0.67 
 -13  -4  11    0.04    0.48 
 -13   4  11    0.11    0.55 
  12  -4 -11   -0.05    0.62 
 -12  -4  11   -0.02    0.43 
 -12   4  11    0.14    0.47 
  12   4 -11    0.28    0.41 
 -11  -4  11    0.59    0.48 
  11  -4 -11    0.49    0.63 
  11   4 -11   -0.01    0.42 
 -11   4  11    0.36    0.51 
  10  -4 -11   -0.27    0.66 
 -10  -4  11    0.79    0.46 
 -10   4  11    1.09    0.53 
  10   4 -11   -0.05    0.42 
  -9  -4  11   -0.08    0.42 
   9  -4 -11   -0.71    0.63 
  -9   4  11    0.65    0.57 
   9   4 -11   -0.20    0.42 
  -8  -4  11    0.61    0.40 
   8  -4 -11   -0.69    0.61 
   8   4 -11    0.17    0.46 
  -8   4  11    0.99    0.61 
  -7  -4  11    0.03    0.36 
   7  -4 -11    0.11    0.58 
  -7   4  11    0.14    0.57 
   7   4 -11    0.93    0.48 
   6  -4 -11    8.08    0.92 
   6   4 -11    7.48    0.71 
   6   4 -11    6.85    0.55 
  -6   4  11    7.10    0.79 
   5  -4 -11    6.35    0.86 
   5   4 -11    6.64    0.72 
   5   4 -11    6.07    0.50 
  -5   4  11    6.70    0.82 
   4  -4 -11    6.05    0.83 
   4   4 -11    5.07    0.37 
  -4   4  11    3.92    0.69 
   4   4 -11    4.93    0.71 
   3  -4 -11    6.93    0.91 
   3   4 -11    7.43    0.80 
  -3   4  11    8.01    0.84 
   2  -4 -11    3.59    0.77 
  -2   4  11    4.08    0.64 
   2   4 -11    3.40    0.70 
   1  -4 -11    1.76    0.63 
  -1   4  11    1.10    0.54 
   1   4 -11    1.30    0.61 
   0  -4 -11    0.95    0.66 
   0   4 -11    1.02    0.57 
   0   4  11    1.36    0.54 
  -1  -4 -11    0.14    0.53 
  -1  -4 -11   -0.82    0.60 
  -1   4 -11    0.44    0.61 
  -2  -4 -11    0.40    0.55 
  -2  -4 -11   -0.71    0.50 
  -2   4 -11   -0.28    0.53 
  -3  -4 -11    0.20    0.51 
  -3  -4 -11    0.26    0.54 
  -3   4 -11    0.79    0.58 
  -4  -4 -11    0.69    0.63 
  -4  -4 -11    0.56    0.47 
  -4   4 -11    0.52    0.57 
  -5  -4 -11    0.62    0.57 
  -5  -4 -11    1.43    0.66 
  -5   4 -11    0.80    0.70 
  -6  -4 -11   -0.33    0.55 
  -6  -4 -11    0.18    0.53 
  -6   4 -11    0.11    0.68 
  -7  -4 -11    0.01    0.40 
  -7  -4 -11    0.75    0.67 
  -7   4 -11   -0.56    0.65 
  -8  -4 -11    0.38    0.55 
  -8  -4 -11    1.58    0.67 
  -8   4 -11    0.32    0.67 
  -9  -4 -11    0.55    0.57 
  -9  -4 -11   -0.40    0.62 
  -9   4 -11   -0.09    0.71 
 -10   4 -11    0.85    0.78 
  15  -5 -11   -1.03    0.77 
 -15  -5  11    0.05    0.56 
 -15   5  11   -0.04    0.52 
 -14  -5  11    0.76    0.56 
  14  -5 -11    1.42    0.85 
 -14   5  11   -0.18    0.59 
  13  -5 -11    0.37    0.70 
 -13  -5  11    1.41    0.55 
 -13   5  11    2.03    0.62 
 -12  -5  11    1.14    0.53 
  12  -5 -11    1.84    0.81 
 -12   5  11    2.53    0.70 
  11  -5 -11    0.72    0.64 
 -11  -5  11    0.74    0.44 
 -11   5  11    0.21    0.60 
  11   5 -11   -0.45    0.40 
  10  -5 -11   19.54    1.28 
 -10  -5  11   20.97    1.03 
  10   5 -11   20.44    1.00 
 -10   5  11   18.97    1.16 
  -9  -5  11    3.01    0.49 
   9  -5 -11    3.15    0.74 
   9   5 -11    2.42    0.52 
  -9   5  11    1.82    0.60 
   8  -5 -11    1.11    0.65 
  -8  -5  11    1.67    0.42 
  -8   5  11    0.74    0.55 
   8   5 -11    0.81    0.47 
   7  -5 -11   -0.95    0.67 
  -7  -5  11    0.26    0.35 
  -7   5  11    0.19    0.54 
   7   5 -11   -0.15    0.43 
   6  -5 -11    9.95    1.01 
   6   5 -11    8.38    0.74 
  -6   5  11    7.85    0.83 
   5  -5 -11    0.61    0.65 
  -5   5  11    0.90    0.54 
   5   5 -11    0.69    0.52 
   4  -5 -11    0.19    0.61 
   4   5 -11    0.61    0.51 
  -4   5  11    0.51    0.54 
   3  -5 -11   -0.29    0.62 
   3   5 -11   -0.04    0.52 
  -3   5  11    0.22    0.56 
   2  -5 -11    0.85    0.64 
   2   5 -11    1.39    0.53 
  -2   5  11   -0.30    0.49 
   1  -5 -11   11.33    1.04 
   1   5 -11    9.83    0.85 
  -1   5  11    8.21    0.80 
   0  -5 -11   24.90    1.40 
   0   5 -11   23.53    1.23 
   0   5  11   23.74    1.18 
  -1  -5 -11    5.39    0.78 
  -1   5 -11    5.37    0.78 
   1   5  11    3.84    0.71 
  -2  -5 -11   -0.28    0.66 
  -2  -5 -11    1.22    0.56 
  -2   5 -11    1.84    0.63 
  -3  -5 -11   18.86    1.09 
  -3  -5 -11   17.57    1.27 
  -3   5 -11   19.23    1.18 
  -4  -5 -11    0.76    0.69 
  -4  -5 -11    0.37    0.55 
  -4   5 -11    0.13    0.65 
  -5  -5 -11    0.39    0.67 
  -5  -5 -11    0.69    0.52 
  -5   5 -11    0.90    0.67 
  -6  -5 -11    1.08    0.68 
  -6   5 -11    0.56    0.69 
  -7  -5 -11    1.27    0.72 
  -7  -5 -11    0.75    0.55 
  -7   5 -11   -0.07    0.56 
  -8  -5 -11    0.31    0.67 
  -8  -5 -11    0.15    0.57 
  -8   5 -11    0.14    0.68 
  -9  -5 -11    0.65    0.70 
  -9   5 -11   -0.64    0.59 
  14  -6 -11    0.80    0.75 
 -14  -6  11    0.65    0.49 
 -14   6  11    0.26    0.66 
  13  -6 -11   -1.09    0.63 
 -13  -6  11   -0.05    0.53 
 -13   6  11    0.75    0.57 
  12  -6 -11    0.47    0.74 
 -12  -6  11    0.10    0.47 
 -12   6  11   -0.25    0.60 
 -11  -6  11    0.37    0.46 
  11  -6 -11    1.10    0.77 
 -11   6  11    0.67    0.58 
 -10  -6  11    1.63    0.46 
  10  -6 -11    1.11    0.79 
  10   6 -11    0.69    0.43 
 -10   6  11    1.25    0.66 
   9  -6 -11    1.07    0.77 
  -9   6  11    0.61    0.61 
   9   6 -11   -0.12    0.43 
   8  -6 -11    3.15    0.77 
   8   6 -11    3.11    0.54 
  -8   6  11    3.61    0.70 
   7  -6 -11    1.48    0.77 
   7   6 -11    2.08    0.50 
  -7   6  11    1.20    0.64 
   6  -6 -11    2.47    0.82 
   6   6 -11    1.34    0.50 
  -6   6  11    1.73    0.68 
   5  -6 -11    3.91    0.77 
  -5   6  11    3.73    0.74 
   5   6 -11    2.37    0.57 
   4  -6 -11    1.15    0.80 
  -4   6  11    1.91    0.60 
   4   6 -11    1.75    0.51 
   3  -6 -11    0.39    0.73 
  -3   6  11    0.05    0.57 
   3   6 -11    0.49    0.54 
   2  -6 -11   -0.24    0.73 
   2   6 -11    0.59    0.49 
  -2   6  11    0.82    0.61 
   1  -6 -11    0.58    0.67 
   1   6 -11   -0.25    0.55 
  -1   6  11   -0.02    0.58 
   0  -6 -11    0.48    0.65 
   0   6  11    0.77    0.53 
   0   6 -11    0.51    0.55 
  -1  -6 -11    1.49    0.76 
  -1   6 -11    1.84    0.62 
   1   6  11    0.67    0.60 
  -2  -6 -11   -0.29    0.60 
  -2   6 -11    0.88    0.60 
  -3  -6 -11   -0.27    0.53 
  -3  -6 -11   -0.51    0.68 
  -3   6 -11   -0.83    0.61 
  -4  -6 -11   -0.45    0.71 
  -4  -6 -11    0.70    0.52 
  -4   6 -11    0.21    0.57 
  -5  -6 -11   -0.09    0.11 
  -5  -6 -11    0.51    0.71 
  -5   6 -11    0.23    0.63 
  -6  -6 -11    2.54    0.78 
  -6  -6 -11    2.26    0.65 
  -6   6 -11    3.11    0.72 
  -7  -6 -11    1.55    0.75 
  -7  -6 -11    1.53    0.59 
  -7   6 -11    1.47    0.74 
  -8  -6 -11    1.51    0.79 
  -8   6 -11    0.34    0.74 
  13  -7 -11   -1.21    0.69 
 -13   7  11    0.85    0.64 
  12  -7 -11    1.43    0.82 
 -12   7  11    1.26    0.72 
  11  -7 -11    0.50    0.80 
 -11   7  11    0.26    0.60 
  10  -7 -11    2.99    0.91 
 -10   7  11    2.30    0.70 
   9  -7 -11    0.16    0.77 
  -9   7  11    2.51    0.71 
   9   7 -11    1.28    0.46 
   8  -7 -11   -0.59    0.63 
  -8   7  11   -0.57    0.58 
   8   7 -11   -0.12    0.44 
   7  -7 -11   -0.16    0.67 
   7   7 -11   -0.03    0.43 
  -7   7  11    0.59    0.66 
   6  -7 -11    4.43    0.94 
  -6   7  11    6.09    0.87 
   6   7 -11    4.92    0.66 
   5  -7 -11    4.31    0.94 
   5   7 -11    4.25    0.62 
  -5   7  11    4.17    0.74 
   4  -7 -11    2.10    0.77 
  -4   7  11    2.37    0.70 
   4   7 -11    2.88    0.60 
   3  -7 -11    1.18    0.73 
   3   7 -11    0.07    0.55 
  -3   7  11    0.82    0.62 
   2  -7 -11   -0.31    0.75 
  -2   7  11    0.62    0.54 
   2   7 -11    0.65    0.52 
   1  -7 -11    0.25    0.73 
  -1   7  11    0.58    0.60 
   1   7 -11    0.11    0.58 
   0  -7 -11    3.02    0.80 
   0   7 -11    1.40    0.67 
   0   7  11    1.80    0.64 
  -1  -7 -11   -0.57    0.62 
  -1   7 -11   -0.44    0.59 
   1   7  11    0.81    0.60 
  -2  -7 -11    2.18    0.83 
   2   7  11    0.64    0.60 
  -2   7 -11    1.18    0.62 
  -3  -7 -11   -0.04    0.55 
  -3  -7 -11    0.39    0.76 
  -3   7 -11   -0.42    0.60 
  -4  -7 -11    1.82    0.80 
  -4   7 -11    1.74    0.67 
  -5  -7 -11   -1.68    0.57 
  -5  -7 -11    0.40    0.57 
  -5   7 -11   -0.64    0.56 
  -6  -7 -11   -0.60    0.49 
  -6  -7 -11   -0.83    0.59 
  -6   7 -11   -0.53    0.57 
  -7  -7 -11    0.87    0.80 
  -7   7 -11    0.57    0.68 
  12  -8 -11   -1.00    0.69 
 -12   8  11   -0.69    0.56 
  11  -8 -11   -1.11    0.69 
 -11   8  11   -0.05    0.62 
  10  -8 -11   -0.62    0.78 
 -10   8  11   -1.26    0.57 
   9  -8 -11   -0.81    0.67 
  -9   8  11   -0.43    0.64 
   8  -8 -11    2.29    0.83 
   8   8 -11    2.12    0.50 
  -8   8  11    2.97    0.71 
   7  -8 -11    1.42    0.84 
  -7   8  11    1.59    0.63 
   7   8 -11    0.69    0.51 
   6  -8 -11    0.60    0.87 
   6   8 -11    1.75    0.53 
  -6   8  11    2.05    0.73 
   5  -8 -11    4.21    0.90 
   5   8 -11    4.68    0.67 
  -5   8  11    6.50    0.85 
   4  -8 -11    1.76    0.80 
   4   8 -11    1.05    0.55 
  -4   8  11    1.71    0.63 
   3  -8 -11    0.44    0.85 
  -3   8  11    0.24    0.63 
   3   8 -11    0.83    0.56 
   2  -8 -11    1.01    0.73 
  -2   8  11    1.05    0.65 
   2   8 -11    0.68    0.59 
   1  -8 -11    3.61    0.84 
  -1   8  11    2.95    0.73 
   1   8 -11    2.66    0.68 
   0  -8 -11    1.56    0.76 
   0   8 -11    1.05    0.64 
   0   8  11    1.69    0.65 
  -1  -8 -11    0.51    0.73 
   1   8  11    1.89    0.63 
  -1   8 -11   -0.07    0.65 
  -2  -8 -11    0.60    0.69 
  -2   8 -11    0.45    0.62 
   2   8  11    1.46    0.61 
  -3  -8 -11    0.07    0.69 
  -3   8 -11    1.40    0.67 
  -4  -8 -11    1.29    0.61 
  -4  -8 -11    1.06    0.76 
  -4   8 -11   -0.63    0.65 
  -5  -8 -11    1.74    0.64 
  -5  -8 -11    0.89    0.79 
  -5   8 -11    1.43    0.78 
  -6  -8 -11    0.85    0.78 
  -6   8 -11    0.70    0.67 
  10  -9 -11    0.89    0.80 
 -10   9  11   -0.33    0.70 
   9  -9 -11   -0.02    0.76 
  -9   9  11    1.27    0.67 
   8  -9 -11    1.95    0.95 
  -8   9  11    2.45    0.80 
   7  -9 -11    1.66    0.89 
   7   9 -11    1.48    0.61 
  -7   9  11   -0.13    0.59 
   6  -9 -11    0.11    0.86 
   6   9 -11   -0.05    0.53 
  -6   9  11    0.88    0.67 
   5  -9 -11    3.00    1.03 
   5   9 -11    2.00    0.62 
  -5   9  11    2.54    0.76 
   4  -9 -11    0.82    0.77 
   4   9 -11    0.37    0.56 
  -4   9  11   -0.07    0.68 
   3  -9 -11    0.13    0.82 
   3   9 -11    0.57    0.57 
  -3   9  11    0.72    0.60 
   2  -9 -11    1.45    0.91 
   2   9 -11    0.78    0.61 
  -2   9  11    1.13    0.69 
   1  -9 -11    0.11    0.73 
  -1   9  11   -0.52    0.59 
   1   9 -11   -0.37    0.58 
   0  -9 -11    0.28    0.79 
   0   9  11   -0.11    0.61 
   0   9 -11   -0.64    0.60 
  -1  -9 -11    1.32    0.88 
   1   9  11    0.29    0.63 
  -1   9 -11    0.85    0.68 
  -2  -9 -11    1.69    0.81 
  -2   9 -11    2.56    0.79 
   2   9  11    0.60    0.60 
  -3  -9 -11   -1.30    0.78 
  -3   9 -11    0.29    0.63 
   3   9  11    0.52    0.64 
  -4  -9 -11    1.47    0.80 
  -4   9 -11    0.10    0.70 
   8 -10 -11   -0.33    0.90 
   7 -10 -11   -1.29    0.88 
  -7  10  11   -0.61    0.69 
   6 -10 -11   -0.31    0.90 
  -6  10  11    0.24    0.69 
   5 -10 -11    0.76    0.85 
  -5  10  11    0.46    0.71 
   5  10 -11   -0.07    0.51 
   4 -10 -11   -0.24    0.78 
  -4  10  11   -0.75    0.67 
   4  10 -11   -0.01    0.56 
   3 -10 -11    0.51    0.77 
  -3  10  11    1.44    0.74 
   3  10 -11    1.13    0.61 
   2 -10 -11    1.01    0.94 
   2  10 -11   -0.14    0.56 
  -2  10  11    1.32    0.72 
   1 -10 -11    1.03    0.91 
   1  10 -11    0.50    0.64 
  -1  10  11    0.38    0.67 
   0 -10 -11    0.35    0.74 
   0  10 -11   -0.60    0.53 
   0  10  11   -0.48    0.63 
  -1 -10 -11    0.15    0.78 
  -1  10 -11    0.25    0.65 
   1  10  11    0.57    0.69 
  -2 -10 -11   -0.43    0.74 
  -2  10 -11   -0.78    0.67 
   2  10  11   -0.30    0.61 
 -16   0  12    0.36    0.49 
 -16   0  12    1.43    0.67 
 -15   0  12    0.00    0.11 
 -15   0  12    0.66    0.67 
 -14   0  12    0.68    0.67 
 -14   0  12    1.00    0.49 
 -13   0  12    2.56    0.55 
 -13   0  12    0.65    0.63 
 -12   0  12    0.43    0.60 
 -12   0  12    0.66    0.46 
 -11   0  12    1.15    0.45 
 -11   0  12    2.43    0.66 
 -10   0  12    3.66    0.61 
   9   0 -12    0.40    0.53 
  -9   0  12    0.86    0.50 
  -8   0  12    8.90    0.82 
   8   0 -12    8.25    0.78 
   7   0 -12    0.34    0.49 
  -7   0  12    0.23    0.49 
  -6   0  12    3.97    0.69 
   6   0 -12    3.64    0.60 
   5   0 -12   22.95    1.08 
   4   0 -12    6.68    0.75 
   4   0 -12    7.77    0.70 
   3   0 -12    1.21    0.51 
   3   0 -12    0.05    0.56 
   2   0 -12    9.36    0.90 
   2   0 -12   11.52    0.83 
   1   0 -12    4.72    0.68 
   1   0 -12    3.86    0.57 
   0   0 -12   -0.31    0.49 
   0   0 -12    0.11    0.45 
  -1   0 -12    3.42    0.68 
  -1   0 -12    3.33    0.55 
  -2   0 -12    0.08    0.54 
  -2   0 -12    1.00    0.48 
  -3   0 -12    1.36    0.56 
  -3   0 -12    2.66    0.53 
  -4   0 -12    1.93    0.70 
  -4   0 -12    1.80    0.53 
  -5   0 -12    1.35    0.67 
  -5   0 -12    0.79    0.48 
  -6   0 -12    0.19    0.56 
  -6   0 -12    0.55    0.50 
  -7   0 -12    3.27    0.77 
  -7   0 -12    3.30    0.63 
  -8   0 -12    2.46    0.63 
  -8   0 -12    2.71    0.67 
  -9   0 -12    0.32    0.69 
  -9   0 -12    0.97    0.60 
 -16  -1  12    0.95    0.73 
 -16   1  12    2.45    0.60 
 -16   1  12    0.59    0.75 
 -15  -1  12    1.13    0.48 
 -15  -1  12    1.37    0.69 
 -15   1  12    0.75    0.72 
 -15   1  12    1.14    0.51 
 -14  -1  12   -0.17    0.58 
 -14  -1  12    0.22    0.43 
 -14   1  12    0.25    0.61 
 -14   1  12    0.31    0.47 
 -13  -1  12    2.47    0.69 
 -13   1  12    1.88    0.73 
 -13   1  12    2.89    0.60 
 -12  -1  12    2.62    0.53 
 -12  -1  12    3.52    0.70 
 -12   1  12    3.59    0.62 
 -12   1  12    2.82    0.65 
 -11  -1  12    0.48    0.42 
  11  -1 -12    0.36    0.59 
 -11  -1  12    0.37    0.56 
 -11   1  12   -0.06    0.49 
 -10  -1  12    3.32    0.57 
 -10  -1  12    2.49    0.61 
  10  -1 -12    2.62    0.68 
 -10   1  12    2.16    0.53 
  -9  -1  12    6.01    0.67 
   9  -1 -12    7.26    0.80 
  -9   1  12    5.75    0.69 
   8  -1 -12    5.66    0.71 
  -8  -1  12    4.78    0.66 
   8   1 -12    6.02    0.67 
  -8   1  12    5.34    0.72 
   7  -1 -12    1.61    0.57 
  -7   1  12    1.71    0.52 
   7   1 -12    1.84    0.53 
   7   1 -12    2.89    0.57 
   6  -1 -12    0.38    0.54 
   6   1 -12   -0.70    0.53 
  -6   1  12    1.27    0.51 
   6   1 -12   -0.36    0.45 
   5  -1 -12    1.23    0.55 
   5   1 -12    0.63    0.52 
  -5   1  12    2.38    0.64 
   5   1 -12    1.25    0.47 
   4  -1 -12    0.74    0.55 
   4   1 -12    0.36    0.50 
  -4   1  12    0.91    0.50 
   4   1 -12    1.52    0.45 
   3  -1 -12    1.52    0.56 
   3  -1 -12    1.56    0.57 
   3   1 -12    0.74    0.44 
   3   1 -12    1.78    0.57 
   2  -1 -12    2.14    0.60 
   2  -1 -12    1.78    0.62
[truncated: 73,356 more chars]
